# Supplementary material for: Response of treatment-naive brain metastases to stereotactic radiosurgery
Source: Nat Commun. 2024 May 2;15:3728. doi: 10.1038/s41467-024-47998-8 (PMC11066027; doi:10.1038/s41467-024-47998-8)
Supplement: Supplementary file 4 — Source data [file 41467_2024_47998_MOESM4_ESM.xlsx]

## Sheet: Raw Data Fig.1, 2,S1,S2,S3
	ID2	Patient.ID	Patient.ID.per.lesion	Age	Gender	SRS.dose	Tumor.Location	Tumor.Volume	Local.Failure.1.0	Days.from.SRS.to.LF	Reason.for.Local.Failure	MRI.ABTI.finding..tumor.progression..treatment.related.change.	Sustained.increase.in.size	Edema.mass.effect	Change.in.management	ARE	Local.Progression	Days.from.SRS.to.End.Date	Redo.SRS.Dose	LMD.Y.N	Surgery.post.SRS..0.1.	Radiation.Necrosis..0.no.1.yes.	days.from.SRS.to.surgery	Post.SRS.WBRT	Vital.Status..1.deceased..0.last.known.alive.	Days.from.SRS.to.last.contact.date	tumor.histology	Cancer.site	cancer.site.simplified	Primary.tumor..we.can.refer.to.this.	KPS	LINAC.vs.GK.SRS	TimeToRecurrence	Died	YearsToDeath	Event	cancer.site.simplified2	Diameter	Log2Diameter	CatDiameter	Year	catKPS	PrimaryTumor	YearsToRecurrence	AgeTertile	Common.Post.SRS.WBRT	Common.Post.SRS.WBRT.date	Days.from.SRS.to.WBRT
1	1	patient_1	patient_1	46.1014	M	18	Frontal	3	0	NA						0	0	91	NA	0	0		NA	FALSE	1	166	Malignant melanoma	Skin (excluding basal and squamous) - Melanoma-skin	Skin	Melanoma	100	LINAC	91	1	0.454471	0	Skin	1.7894	0.839476	(1.5,2.0]	2002.12	NormalActivityAndWork KPS 80-100	Melanoma	0.249138	(15-56]	0	NA	NA
2	2	patient_2	patient_2	41.6575	M	18	Frontal	3.79	0	NA						0	0	3040	NA	0	0		NA	FALSE	0	3045	Squamous cell carcinoma, poorly differentiated	Respiratory system - Lung and bronchus	Respiratory	NSCLC	90	LINAC	3040	0	8.33653	0	Respiratory	1.9344	0.951888	(1.5,2.0]	2002.19	NormalActivityAndWork KPS 80-100	NSCLC	8.32284	(15-56]	0	NA	NA
3	3		patient_2	41.6575	M	18	Parietal	4.36	0	NA						0	0	3040	NA	0	0		NA	FALSE	0	3045	Squamous cell carcinoma, poorly differentiated	Respiratory system - Lung and bronchus	Respiratory	NSCLC	90	LINAC	3040	0	8.33653	0	Respiratory	2.02689	1.01926	(2.0,2.5]	2002.19	NormalActivityAndWork KPS 80-100	NSCLC	8.32284	(15-56]	0	NA	NA
4	4	patient_3	patient_3	77.1644	F	18	Frontal	0.34	0	NA						0	0	29	NA	0	0		NA	FALSE	1	93	Epithelial-myoepithelial carcinoma	Genital system - Ovary	Ovary	Other	90	LINAC	29	1	0.254613	0	Other	0.865951	-0.207642	(0.5,1.0]	2002.2	NormalActivityAndWork KPS 80-100	Other	0.0793955	(67-95]	0	NA	NA
5	5		patient_3	77.1644	F	18	Cerebellum	0.77	0	NA						0	0	29	NA	0	0		NA	FALSE	1	93	Epithelial-myoepithelial carcinoma	Genital system - Ovary	Ovary	Other	90	LINAC	29	1	0.254613	0	Other	1.13718	0.185466	(1.0,1.5]	2002.2	NormalActivityAndWork KPS 80-100	Other	0.0793955	(67-95]	0	NA	NA
6	6		patient_3	77.1644	F	18	Cerebellum	0.82	0	NA						0	0	29	NA	0	0		NA	FALSE	1	93	Epithelial-myoepithelial carcinoma	Genital system - Ovary	Ovary	Other	90	LINAC	29	1	0.254613	0	Other	1.16128	0.215721	(1.0,1.5]	2002.2	NormalActivityAndWork KPS 80-100	Other	0.0793955	(67-95]	0	NA	NA
7	7	patient_4	patient_4	74.8959	M	20	Parietal	1.13	0	NA						0	0	868	NA	0	0		NA	FALSE	1	1122	Adenocarcinoma, unclassified	Urinary System - Kidney and renal pelvis	Genitourin.	Other	90	LINAC	868	1	3.07178	0	Genitourin.	1.29229	0.36993	(1.0,1.5]	2002.19	NormalActivityAndWork KPS 80-100	Other	2.37639	(67-95]	0	NA	NA
8	8		patient_4	74.8959	M	20	Cerebellum	0.5	0	NA						0	0	868	NA	0	0		NA	FALSE	1	1122	Adenocarcinoma, unclassified	Urinary System - Kidney and renal pelvis	Genitourin.	Other	90	LINAC	868	1	3.07178	0	Genitourin.	0.984745	-0.0221779	(0.5,1.0]	2002.19	NormalActivityAndWork KPS 80-100	Other	2.37639	(67-95]	0	NA	NA
9	9	patient_5	patient_5	68.7397	F	20	Occipital	0.9	0	NA						0	0	90	NA	0	0		NA	FALSE	1	220	Non-small cell carcinoma	Respiratory system - Lung and bronchus	Respiratory	NSCLC	90	LINAC	90	1	0.602311	0	Respiratory	1.19788	0.260488	(1.0,1.5]	2002.22	NormalActivityAndWork KPS 80-100	NSCLC	0.2464	(67-95]	0	NA	NA
10	10		patient_5	68.7397	F	20	Occipital	0.11	0	NA						0	0	90	NA	0	0		NA	FALSE	1	220	Non-small cell carcinoma	Respiratory system - Lung and bronchus	Respiratory	NSCLC	90	LINAC	90	1	0.602311	0	Respiratory	0.594472	-0.750319	(0.5,1.0]	2002.22	NormalActivityAndWork KPS 80-100	NSCLC	0.2464	(67-95]	0	NA	NA
11	11		patient_5	68.7397	F	20	Cerebellum	1.56	1	90	Clinically and radiographically defined failure	increase in size	Yes	Yes	Systemic treatment, WBRT for local and distant progression, re-do SRS	0	1	90	15	0	0		NA	FALSE	1	220	Non-small cell carcinoma	Respiratory system - Lung and bronchus	Respiratory	NSCLC	90	LINAC	90	1	0.602311	1	Respiratory	1.43894	0.525004	(1.0,1.5]	2002.22	NormalActivityAndWork KPS 80-100	NSCLC	0.2464	(67-95]	0	NA	NA
12	12	patient_6	patient_6	48.3342	F	18	Occipital	2.48	0	NA						0	0	576	NA	0	0		NA	FALSE	1	654	Sarcoma [NOS]	Soft tissue - NOS	Soft tissue	Other	70	LINAC	576	1	1.79051	0	Other	1.67939	0.747935	(1.5,2.0]	2002.21	UnableToWorkOrSelfCare KPS 0-70	Other	1.57696	(15-56]	0	NA	NA
13	13	patient_7	patient_7	78.0301	F	17	Frontal	3.78	0	NA						0	0	32	NA	0	0		NA	TRUE	1	49	Non-small cell carcinoma	Respiratory system - Lung and bronchus	Respiratory	NSCLC	80	LINAC	21	1	0.134151	0	Respiratory	1.9327	0.950618	(1.5,2.0]	2002.29	NormalActivityAndWork KPS 80-100	NSCLC	0.0876088	(67-95]	1	15469	21
16	16	patient_9	patient_9	49.0137	M	19	Cerebellum	0.71	0	NA						0	0	384	NA	0	0		NA	FALSE	1	432	Malignant melanoma	Skin (excluding basal and squamous) - Melanoma-skin	Skin	Melanoma	90	LINAC	384	1	1.18272	0	Skin	1.10684	0.146452	(1.0,1.5]	2002.35	NormalActivityAndWork KPS 80-100	Melanoma	1.05131	(15-56]	0	NA	NA
17	17	patient_10	patient_10	52.0274	F	15	Brain Stem	1.55	0	NA						0	0	364	NA	0	0		NA	FALSE	0	376	Adenocarcinoma, unclassified	Breast	Breast	Breast	90	LINAC	364	0	1.0294	0	Breast	1.43586	0.521912	(1.0,1.5]	2002.33	NormalActivityAndWork KPS 80-100	Breast	0.99655	(15-56]	0	NA	NA
18	18	patient_11	patient_11	57.8548	F	16	Cerebellum	0.91	0	NA						0	0	70	NA	0	0		NA	TRUE	1	230	Adenocarcinoma, unclassified	Respiratory system - Lung and bronchus	Respiratory	NSCLC	90	LINAC	13	1	0.629688	0	Respiratory	1.2023	0.265802	(1.0,1.5]	2002.37	NormalActivityAndWork KPS 80-100	NSCLC	0.191644	(56-67]	1	15488	13
19	19	patient_12	patient_12	66.4575	F	18	Temporal	5.51	1	259	Tumor progression on pathology					0	1	259	NA	0	1	0	259	FALSE	1	466	Adenocarcinoma, unclassified	Respiratory system - Lung and bronchus	Respiratory	NSCLC	80	LINAC	259	1	1.2758	1	Respiratory	2.19138	1.13184	(2.0,2.5]	2002.38	NormalActivityAndWork KPS 80-100	NSCLC	0.709084	(56-67]	0	NA	NA
20	20		patient_12	66.4575	F	16	Temporal	0.8	0	NA						0	0	447	NA	0	0		NA	FALSE	1	466	Adenocarcinoma, unclassified	Respiratory system - Lung and bronchus	Respiratory	NSCLC	80	LINAC	447	1	1.2758	0	Respiratory	1.15176	0.203846	(1.0,1.5]	2002.38	NormalActivityAndWork KPS 80-100	NSCLC	1.22379	(56-67]	0	NA	NA
21	21	patient_13	patient_13	56.6685	F	18	Frontal	2.68	1	230	Tumor progression on pathology					0	1	230	NA	0	1	0	230	FALSE	1	767	Adenocarcinoma, unclassified	Breast	Breast	Breast	90	LINAC	230	1	2.09987	1	Breast	1.72337	0.785233	(1.5,2.0]	2002.39	NormalActivityAndWork KPS 80-100	Breast	0.629688	(56-67]	0	NA	NA
22	22	patient_14	patient_14	47.4164	M	20	Parietal	1.23	0	NA						0	0	127	NA	0	0		NA	TRUE	1	141	Signet ring cell carcinoma	Respiratory system - Lung and bronchus	Respiratory	NSCLC	100	LINAC	127	1	0.386026	0	Respiratory	1.32934	0.410708	(1.0,1.5]	2002.42	NormalActivityAndWork KPS 80-100	NSCLC	0.347698	(15-56]	1	15622	127
23	23	patient_15	patient_15	75.1425	M	18	Occipital	2.29	0	NA						0	0	75	NA	0	0		NA	FALSE	1	183	Non-small cell carcinoma	Respiratory system - Lung and bronchus	Respiratory	NSCLC	90	LINAC	75	1	0.501013	0	Respiratory	1.63536	0.709605	(1.5,2.0]	2002.43	NormalActivityAndWork KPS 80-100	NSCLC	0.205333	(67-95]	0	NA	NA
24	24	patient_16	patient_16	76.6055	M	15	Thalamus	6.4	0	NA						0	0	1	NA	0	0		NA	FALSE	1	90	Malignant melanoma	Skin (excluding basal and squamous) - Melanoma-skin	Skin	Melanoma	70	LINAC	1	1	0.2464	0	Skin	2.30353	1.20385	(2.0,2.5]	2002.47	UnableToWorkOrSelfCare KPS 0-70	Melanoma	0.00273778	(67-95]	0	NA	NA
25	25	patient_17	patient_17	49.789	F	15	Frontal	7.64	0	NA						0	0	18	NA	0	0		NA	FALSE	1	31	Sarcomatoid carcinoma	Urinary System - Kidney and renal pelvis	Genitourin.	Other	90	LINAC	18	1	0.0848711	0	Genitourin.	2.44361	1.28901	(2.0,2.5]	2002.54	NormalActivityAndWork KPS 80-100	Other	0.04928	(15-56]	0	NA	NA
26	26	patient_18	patient_18	67.8959	M	20	Occipital	1.19	0	NA						0	0	176	NA	0	0		NA	FALSE	1	211	Squamous cell carcinoma, poorly differentiated	Respiratory system - Lung and bronchus	Respiratory	NSCLC	70	LINAC	176	1	0.577671	0	Respiratory	1.31477	0.394809	(1.0,1.5]	2002.54	UnableToWorkOrSelfCare KPS 0-70	NSCLC	0.481849	(67-95]	0	NA	NA
27	27	patient_19	patient_19	61.1781	F	17	Frontal	2.21	0	NA						0	0	28	NA	0	0		NA	FALSE	1	96	Squamous cell carcinoma, poorly differentiated	Respiratory system - Lung and bronchus	Respiratory	NSCLC	80	LINAC	28	1	0.262826	0	Respiratory	1.61609	0.692504	(1.5,2.0]	2002.56	NormalActivityAndWork KPS 80-100	NSCLC	0.0766577	(56-67]	0	NA	NA
28	28	patient_20	patient_20	54.4658	M	20	Frontal	0.68	0	NA						0	0	118	NA	0	0		NA	TRUE	1	153	Adenocarcinoma, unclassified	Urinary System - Kidney and renal pelvis	Genitourin.	Other	80	LINAC	1	1	0.41888	0	Genitourin.	1.09103	0.125691	(1.0,1.5]	2002.6	NormalActivityAndWork KPS 80-100	Other	0.323058	(15-56]	1	15559	1
29	29		patient_20	54.4658	M	20	Parietal	0.14	0	NA						0	0	118	NA	0	0		NA	TRUE	1	153	Adenocarcinoma, unclassified	Urinary System - Kidney and renal pelvis	Genitourin.	Other	80	LINAC	1	1	0.41888	0	Genitourin.	0.644233	-0.634345	(0.5,1.0]	2002.6	NormalActivityAndWork KPS 80-100	Other	0.323058	(15-56]	1	15559	1
30	30	patient_21	patient_21	58.9945	M	18	Temporal	1.06	0	NA						0	0	29	NA	0	0		NA	FALSE	1	59	Papillary carcinoma	Endocrine system - Thyroid	Thyroid	Other	90	LINAC	29	1	0.161529	0	Thyroid	1.26503	0.339177	(1.0,1.5]	2002.68	NormalActivityAndWork KPS 80-100	Other	0.0793955	(56-67]	0	NA	NA
31	31		patient_21	58.9945	M	20	Frontal	0.25	0	NA						0	0	29	NA	0	0		NA	FALSE	1	59	Papillary carcinoma	Endocrine system - Thyroid	Thyroid	Other	90	LINAC	29	1	0.161529	0	Thyroid	0.781593	-0.355511	(0.5,1.0]	2002.68	NormalActivityAndWork KPS 80-100	Other	0.0793955	(56-67]	0	NA	NA
32	32		patient_21	58.9945	M	15	Frontal	0.17	0	NA						0	0	29	NA	0	0		NA	FALSE	1	59	Papillary carcinoma	Endocrine system - Thyroid	Thyroid	Other	90	LINAC	29	1	0.161529	0	Thyroid	0.687306	-0.540976	(0.5,1.0]	2002.68	NormalActivityAndWork KPS 80-100	Other	0.0793955	(56-67]	0	NA	NA
33	33	patient_22	patient_22	40.274	M	18	Cranial Nerves	4.95	0	NA						0	0	125	NA	1	0		NA	TRUE	1	184	Malignant melanoma	Skin (excluding basal and squamous) - Melanoma-skin	Skin	Melanoma	90	LINAC	3	1	0.503751	0	Skin	2.11447	1.0803	(2.0,2.5]	2002.67	NormalActivityAndWork KPS 80-100	Melanoma	0.342222	(15-56]	1	15589	3
34	34	patient_23	patient_23	47.6959	M	20	Parietal	1.69	0	NA						0	0	147	NA	0	0		NA	FALSE	1	196	Adenocarcinoma, unclassified	Respiratory system - Lung and bronchus	Respiratory	NSCLC	100	LINAC	147	1	0.536604	0	Respiratory	1.47785	0.563497	(1.0,1.5]	2002.81	NormalActivityAndWork KPS 80-100	NSCLC	0.402453	(15-56]	0	NA	NA
35	35	patient_24	patient_24	60.7863	F	20	Frontal	1.01	0	NA						0	0	94	NA	0	0		NA	FALSE	0	2197	Adenocarcinoma, unclassified	Respiratory system - Lung and bronchus	Respiratory	NSCLC	100	LINAC	94	0	6.01489	0	Respiratory	1.24482	0.315941	(1.0,1.5]	2002.78	NormalActivityAndWork KPS 80-100	NSCLC	0.257351	(56-67]	0	NA	NA
36	36	patient_25	patient_25	38.0411	M	20	Parietal	0.69	1	116	Tumor progression on pathology					0	1	116	NA	0	1	0	116	FALSE	1	251	Malignant melanoma	Skin (excluding basal and squamous) - Melanoma-skin	Skin	Melanoma	100	LINAC	116	1	0.687182	1	Skin	1.09635	0.132712	(1.0,1.5]	2002.8	NormalActivityAndWork KPS 80-100	Melanoma	0.317582	(15-56]	0	NA	NA
37	37	patient_26	patient_26	65.0137	M	18	Temporal	1.52	0	NA						0	0	32	NA	0	0		NA	FALSE	1	93	Adenocarcinoma, unclassified	Digestive system - Colon	GI	Other	100	LINAC	32	1	0.254613	0	GI	1.42653	0.512513	(1.0,1.5]	2002.77	NormalActivityAndWork KPS 80-100	Other	0.0876088	(56-67]	0	NA	NA
38	38	patient_27	patient_27	52.2219	F	18	Parietal	3.12	0	NA						0	0	90	NA	0	0		NA	FALSE	1	137	Adenocarcinoma, unclassified	Breast	Breast	Breast	100	LINAC	90	1	0.375075	0	Breast	1.81295	0.858337	(1.5,2.0]	2002.89	NormalActivityAndWork KPS 80-100	Breast	0.2464	(15-56]	0	NA	NA
39	39	patient_28	patient_28	71.6164	F	18	Frontal	2.28	0	NA						0	0	49	NA	0	0		NA	TRUE	1	120	Adenocarcinoma, unclassified	Breast	Breast	Breast	100	LINAC	4	1	0.328533	0	Breast	1.63297	0.7075	(1.5,2.0]	2002.83	NormalActivityAndWork KPS 80-100	Breast	0.134151	(67-95]	1	15648	4
40	40	patient_29	patient_29	31.5452	M	20	Parietal	1.15	1	126	Clinically and radiographically defined failure	increase in size on last imaging, peritumoral edema	No	Yes	Systemic treatment to address progression in brain and systemic disease	0	1	126	NA	0	0		NA	TRUE	1	241	Malignant melanoma	Skin (excluding basal and squamous) - Melanoma-skin	Skin	Melanoma	100	LINAC	104	1	0.659804	0	Skin	1.29987	0.378367	(1.0,1.5]	2002.88	NormalActivityAndWork KPS 80-100	Melanoma	0.34496	(15-56]	1	15767	104
41	41	patient_30	patient_30	70.9836	F	18	Frontal	3.71	0	NA						0	0	34	NA	0	0		NA	FALSE	1	105	Adenocarcinoma, unclassified	Breast	Breast	Breast	80	LINAC	34	1	0.287466	0	Breast	1.9207	0.941629	(1.5,2.0]	2003.06	NormalActivityAndWork KPS 80-100	Breast	0.0930844	(67-95]	0	NA	NA
42	42	patient_31	patient_31	73.3918	M	21	Frontal	1.23	1	45	Clinically and radiographically defined failure	increase in size on last imaging	No	No	WBRT for local and distant progressive metastatic disease	0	1	45	NA	0	0		NA	FALSE	1	153	Non-small cell carcinoma	Respiratory system - Lung and bronchus	Respiratory	NSCLC	100	LINAC	45	1	0.41888	1	Respiratory	1.32934	0.410708	(1.0,1.5]	2002.95	NormalActivityAndWork KPS 80-100	NSCLC	0.1232	(67-95]	0	NA	NA
43	43	patient_32	patient_32	68.8603	M	18	Occipital	2.02	0	NA						0	0	24	NA	0	0		NA	TRUE	1	218	ADENOSQUAMOUS CARCINOMA/Adenosquamous carcinoma	Respiratory system - Lung and bronchus	Respiratory	NSCLC	100	LINAC	7	1	0.596835	0	Respiratory	1.56838	0.649274	(1.5,2.0]	2003.04	NormalActivityAndWork KPS 80-100	NSCLC	0.0657066	(67-95]	1	15726	7
44	44	patient_33	patient_33	76.1671	F	18	Temporal	2.28	0	NA						0	0	1	NA	0	0		NA	FALSE	1	136	Malignant melanoma	Skin (excluding basal and squamous) - Melanoma-skin	Skin	Melanoma	100	LINAC	1	1	0.372338	0	Skin	1.63297	0.7075	(1.5,2.0]	2003.04	NormalActivityAndWork KPS 80-100	Melanoma	0.00273778	(67-95]	0	NA	NA
45	45		patient_33	76.1671	F	20	Frontal	0.26	0	NA						0	0	1	NA	0	0		NA	FALSE	1	136	Malignant melanoma	Skin (excluding basal and squamous) - Melanoma-skin	Skin	Melanoma	100	LINAC	1	1	0.372338	0	Skin	0.791878	-0.33665	(0.5,1.0]	2003.04	NormalActivityAndWork KPS 80-100	Melanoma	0.00273778	(67-95]	0	NA	NA
46	46		patient_33	76.1671	F	20	Parietal	0.1	0	NA						0	0	1	NA	0	0		NA	FALSE	1	136	Malignant melanoma	Skin (excluding basal and squamous) - Melanoma-skin	Skin	Melanoma	100	LINAC	1	1	0.372338	0	Skin	0.575882	-0.796154	(0.5,1.0]	2003.04	NormalActivityAndWork KPS 80-100	Melanoma	0.00273778	(67-95]	0	NA	NA
47	47	patient_34	patient_34	43.0849	M	18	Frontal	2.87	1	38	Clinically and radiographically defined failure	increase in size on last imaging, peritumoral edema, mass effect, subfalcine herniation	No	Yes	Systemic treatment to address progression in brain and systemic disease	0	1	38	NA	0	0		NA	FALSE	1	111	Malignant melanoma	Unk	Unk	Melanoma	100	LINAC	38	1	0.303893	1	Other	1.76317	0.818172	(1.5,2.0]	2003.03	NormalActivityAndWork KPS 80-100	Melanoma	0.104035	(15-56]	0	NA	NA
48	48		patient_34	43.0849	M	18	Frontal	0.21	0	NA						0	0	38	NA	0	0		NA	FALSE	1	111	Malignant melanoma	Unk	Unk	Melanoma	100	LINAC	38	1	0.303893	0	Other	0.737463	-0.439357	(0.5,1.0]	2003.03	NormalActivityAndWork KPS 80-100	Melanoma	0.104035	(15-56]	0	NA	NA
49	49	patient_35	patient_35	78.7151	M	18	Parietal	0.74	0	NA						0	0	40	NA	0	0		NA	FALSE	1	162	Adenocarcinoma, unclassified	Urinary System - Kidney and renal pelvis	Genitourin.	Other	90	LINAC	40	1	0.44352	0	Genitourin.	1.12222	0.166355	(1.0,1.5]	2003.01	NormalActivityAndWork KPS 80-100	Other	0.109511	(67-95]	0	NA	NA
50	50	patient_36	patient_36	76.1671	M	20	Temporal	0.66	0	NA						0	0	168	NA	0	0		NA	FALSE	1	241	Malignant melanoma	Skin (excluding basal and squamous) - Melanoma-skin	Skin	Melanoma	100	LINAC	168	1	0.659804	0	Skin	1.08023	0.111335	(1.0,1.5]	2003.07	NormalActivityAndWork KPS 80-100	Melanoma	0.459946	(67-95]	0	NA	NA
51	51	patient_37	patient_37	73.5205	F	16	Frontal	8.3	0	NA						0	0	21	NA	0	0		NA	FALSE	1	64	Adenocarcinoma, unclassified	Respiratory system - Lung and bronchus	Respiratory	NSCLC	90	LINAC	21	1	0.175218	0	Respiratory	2.51204	1.32886	(2.5,3.0]	2003.11	NormalActivityAndWork KPS 80-100	NSCLC	0.0574933	(67-95]	0	NA	NA
52	52	patient_38	patient_38	28.9945	F	16	Occipital	6.51	0	NA						0	0	81	NA	0	0		NA	FALSE	1	146	Squamous cell carcinoma, poorly differentiated	Respiratory system - Lung and bronchus	Respiratory	NSCLC	80	LINAC	81	1	0.399715	0	Respiratory	2.31665	1.21204	(2.0,2.5]	2003.11	NormalActivityAndWork KPS 80-100	NSCLC	0.22176	(15-56]	0	NA	NA
53	53	patient_39	patient_39	76.5315	F	18	Frontal	0.96	0	NA						0	0	163	NA	0	0		NA	FALSE	1	324	Malignant melanoma	Digestive system - Rectum	GI	Melanoma	100	LINAC	163	1	0.887039	0	GI	1.22393	0.291524	(1.0,1.5]	2003.15	NormalActivityAndWork KPS 80-100	Melanoma	0.446257	(67-95]	0	NA	NA
54	54	patient_40	patient_40	77.0767	M	20	Parietal	1.12	1	2597	Clinically and radiographically defined failure	sustained increase in size/enhancement	Yes	No	Re-do SRS	0	1	2597	18	0	0		NA	FALSE	1	3811	Malignant melanoma	Oral cavity and pharynx - Salivary glands	Salivary glands	Melanoma	100	LINAC	2597	0	10.4337	1	Other	1.28847	0.365655	(1.0,1.5]	2003.13	NormalActivityAndWork KPS 80-100	Melanoma	7.11	(67-95]	0	NA	NA
55	55	patient_41	patient_41	69.4712	M	18	Frontal	7.89	0	NA						0	0	39	NA	0	0		NA	FALSE	1	94	Non-small cell carcinoma	Respiratory system - Lung and bronchus	Respiratory	NSCLC	80	LINAC	39	1	0.257351	0	Respiratory	2.46998	1.3045	(2.0,2.5]	2003.24	NormalActivityAndWork KPS 80-100	NSCLC	0.106773	(67-95]	0	NA	NA
56	56	patient_42	patient_42	66.1068	M	17	Brain Stem	3	1	184	Tumor progression on pathology					0	1	184	NA	0	1	0	184	FALSE	1	376	Squamous cell carcinoma, poorly differentiated	Respiratory system - Lung and bronchus	Respiratory	NSCLC	90	LINAC	184	1	1.0294	1	Respiratory	1.7894	0.839476	(1.5,2.0]	2003.24	NormalActivityAndWork KPS 80-100	NSCLC	0.503751	(56-67]	0	NA	NA
57	57	patient_43	patient_43	49.7507	F	17	Cerebellum	0.66	0	NA						0	0	373	NA	0	0		NA	TRUE	1	454	Non-small cell carcinoma	Respiratory system - Lung and bronchus	Respiratory	NSCLC	100	LINAC	127	1	1.24295	0	Respiratory	1.08023	0.111335	(1.0,1.5]	2003.19	NormalActivityAndWork KPS 80-100	NSCLC	1.02119	(15-56]	1	15901	127
58	58	patient_44	patient_44	59.2521	F	15	Brain Stem	2.77	0	NA						0	0	301	NA	0	0		NA	FALSE	1	346	Adenocarcinoma, unclassified	Breast	Breast	Breast	60	LINAC	301	1	0.94727	0	Breast	1.74245	0.801117	(1.5,2.0]	2003.21	UnableToWorkOrSelfCare KPS 0-70	Breast	0.824071	(56-67]	0	NA	NA
59	59	patient_45	patient_45	75.4219	F	20	Parietal	0.84	0	NA						0	0	172	NA	0	0		NA	FALSE	1	557	Adenocarcinoma, unclassified	Respiratory system - Lung and bronchus	Respiratory	NSCLC	100	LINAC	172	1	1.52494	0	Respiratory	1.17065	0.227309	(1.0,1.5]	2003.23	NormalActivityAndWork KPS 80-100	NSCLC	0.470897	(67-95]	0	NA	NA
60	60	patient_46	patient_46	64.9671	F	20	Temporal	0.84	1	156	Radiation necrosis on pathology					1	0	156	NA	0	1	1	156	FALSE	1	342	Adenocarcinoma, unclassified	Urinary System - Kidney and renal pelvis	Genitourin.	Other	90	LINAC	156	1	0.936319	0	Genitourin.	1.17065	0.227309	(1.0,1.5]	2003.29	NormalActivityAndWork KPS 80-100	Other	0.427093	(56-67]	0	NA	NA
61	61	patient_47	patient_47	47.5945	F	18	Frontal	1.17	0	NA						0	0	90	NA	0	0		NA	FALSE	1	250	Adenocarcinoma, unclassified	Breast	Breast	Breast	90	LINAC	90	1	0.684444	0	Breast	1.30736	0.386658	(1.0,1.5]	2003.25	NormalActivityAndWork KPS 80-100	Breast	0.2464	(15-56]	0	NA	NA
62	62		patient_47	47.5945	F	18	Occipital	0.88	0	NA						0	0	90	NA	0	0		NA	FALSE	1	250	Adenocarcinoma, unclassified	Breast	Breast	Breast	90	LINAC	90	1	0.684444	0	Breast	1.18894	0.249681	(1.0,1.5]	2003.25	NormalActivityAndWork KPS 80-100	Breast	0.2464	(15-56]	0	NA	NA
63	63	patient_48	patient_48	54.6384	M	20	Cerebellum	0.54	0	NA						0	0	125	NA	0	0		NA	FALSE	1	265	Adenocarcinoma, unclassified	Urinary System - Kidney and renal pelvis	Genitourin.	Other	100	LINAC	125	1	0.725511	0	Genitourin.	1.01033	0.0148326	(1.0,1.5]	2003.27	NormalActivityAndWork KPS 80-100	Other	0.342222	(15-56]	0	NA	NA
64	64	patient_49	patient_49	54.3151	M	18	Frontal	2.18	0	NA						0	0	68	NA	0	0		NA	TRUE	1	84	Malignant melanoma	Unk	Unk	Melanoma	100	LINAC	38	1	0.229973	0	Other	1.60874	0.685932	(1.5,2.0]	2003.33	NormalActivityAndWork KPS 80-100	Melanoma	0.186169	(15-56]	1	15865	38
65	65	patient_50	patient_50	54.5452	M	15	Parietal	7.79	1	153	Tumor progression on pathology					0	1	153	NA	0	1	0	153	FALSE	1	605	Squamous cell carcinoma, poorly differentiated	Respiratory system - Lung and bronchus	Respiratory	NSCLC	100	LINAC	153	1	1.65635	1	Respiratory	2.4595	1.29836	(2.0,2.5]	2003.35	NormalActivityAndWork KPS 80-100	NSCLC	0.41888	(15-56]	0	NA	NA
66	66	patient_51	patient_51	48.811	M	16	Ventricles	6.71	1	383	Clinically and radiographically defined failure	increase in size, nodularity on last imaging	No	No	referred for WBRT	0	1	383	NA	0	0		NA	FALSE	1	422	Squamous cell carcinoma, poorly differentiated	Respiratory system - Lung and bronchus	Respiratory	NSCLC	60	LINAC	383	1	1.15534	1	Respiratory	2.34014	1.22659	(2.0,2.5]	2003.41	UnableToWorkOrSelfCare KPS 0-70	NSCLC	1.04857	(15-56]	0	NA	NA
67	67	patient_52	patient_52	43.0548	F	18	Parietal	3.16	0	NA						0	0	34	NA	0	0		NA	FALSE	1	212	Carcinoma with squamous metaplasia	Breast	Breast	Breast	90	LINAC	34	1	0.580408	0	Breast	1.82066	0.864464	(1.5,2.0]	2003.45	NormalActivityAndWork KPS 80-100	Breast	0.0930844	(15-56]	0	NA	NA
68	68	patient_53	patient_53	69.7671	M	18	Skull Base	1.5	0	NA						0	0	160	NA	0	0		NA	FALSE	1	580	Adenocarcinoma, unclassified	Urinary System - Kidney and renal pelvis	Genitourin.	Other	100	LINAC	160	1	1.58791	0	Genitourin.	1.42025	0.506143	(1.0,1.5]	2003.44	NormalActivityAndWork KPS 80-100	Other	0.438044	(67-95]	0	NA	NA
69	69	patient_54	patient_54	81.4384	M	17	Ventricles	1.83	0	NA						0	0	216	NA	0	0		NA	FALSE	1	1153	Adenocarcinoma, unclassified	Urinary System - Kidney and renal pelvis	Genitourin.	Other	90	LINAC	216	1	3.15666	0	Genitourin.	1.51758	0.60177	(1.5,2.0]	2003.42	NormalActivityAndWork KPS 80-100	Other	0.59136	(67-95]	0	NA	NA
70	70	patient_55	patient_55	55.9452	M	20	Cerebellum	0.54	0	NA						0	0	152	NA	0	0		NA	FALSE	1	191	Adenocarcinoma, unclassified	Digestive system - Esophagus	GI	Other	90	LINAC	152	1	0.522915	0	GI	1.01033	0.0148326	(1.0,1.5]	2003.5	NormalActivityAndWork KPS 80-100	Other	0.416142	(15-56]	0	NA	NA
71	71		patient_55	55.9452	M	18	Frontal	2.18	0	NA						0	0	152	NA	0	0		NA	FALSE	1	191	Adenocarcinoma, unclassified	Digestive system - Esophagus	GI	Other	90	LINAC	152	1	0.522915	0	GI	1.60874	0.685932	(1.5,2.0]	2003.5	NormalActivityAndWork KPS 80-100	Other	0.416142	(15-56]	0	NA	NA
72	72	patient_56	patient_56	60.5233	M	18	Frontal	1.5	1	80	Clinically and radiographically defined failure	increase in size on last imaging, peritumoral edema	No	Yes	WBRT for local and distant progressive metastatic disease	0	1	80	NA	0	0		NA	FALSE	1	115	Non-small cell carcinoma	Respiratory system - Lung and bronchus	Respiratory	NSCLC	100	LINAC	80	1	0.314844	1	Respiratory	1.42025	0.506143	(1.0,1.5]	2003.54	NormalActivityAndWork KPS 80-100	NSCLC	0.219022	(56-67]	0	NA	NA
73	73	patient_57	patient_57	59.9671	F	18	Frontal	1.65	1	34	Tumor progression on pathology					0	1	34	NA	0	1	0	34	FALSE	1	158	Malignant melanoma	Skin (excluding basal and squamous) - Melanoma-skin	Skin	Melanoma	100	LINAC	34	1	0.432569	1	Skin	1.46609	0.551977	(1.0,1.5]	2003.54	NormalActivityAndWork KPS 80-100	Melanoma	0.0930844	(56-67]	0	NA	NA
74	74	patient_58	patient_58	71.7945	M	20	Frontal	0.52	1	7	Clinically and radiographically defined failure	increase in size on last imaging, peritumoral edema	No	Yes	Steroids	1	0	7	NA	0	0		NA	FALSE	1	28	Adenocarcinoma, unclassified	Urinary System - Kidney and renal pelvis	Genitourin.	Other	90	LINAC	7	1	0.0766577	0	Genitourin.	0.997704	-0.0033167	(0.5,1.0]	2003.52	NormalActivityAndWork KPS 80-100	Other	0.0191644	(67-95]	0	NA	NA
75	75	patient_59	patient_59	73.3699	F	20	Parietal	2.06	0	NA						0	0	109	NA	0	0		NA	FALSE	1	174	Adenocarcinoma, unclassified	Urinary System - Kidney and renal pelvis	Genitourin.	Other	90	LINAC	109	1	0.476373	0	Genitourin.	1.57866	0.658704	(1.5,2.0]	2003.57	NormalActivityAndWork KPS 80-100	Other	0.298418	(67-95]	0	NA	NA
76	76		patient_59	73.3699	F	19	Temporal	0.53	1	39	Clinically and radiographically defined failure	sustained increase in size, peritumoral edema	Yes	Yes	Systemic treatment to address progression in brain and systemic disease	0	1	39	NA	0	0		NA	FALSE	1	174	Adenocarcinoma, unclassified	Urinary System - Kidney and renal pelvis	Genitourin.	Other	90	LINAC	39	1	0.476373	1	Genitourin.	1.00406	0.00584355	(1.0,1.5]	2003.57	NormalActivityAndWork KPS 80-100	Other	0.106773	(67-95]	0	NA	NA
77	77		patient_59	73.3699	F	18	Occipital	0.06	1	39	Clinically and radiographically defined failure	sustained increase in size, peritumoral edema	Yes	Yes	Systemic treatment to address progression in brain and systemic disease	0	1	39	NA	0	0		NA	FALSE	1	174	Adenocarcinoma, unclassified	Urinary System - Kidney and renal pelvis	Genitourin.	Other	90	LINAC	39	1	0.476373	1	Genitourin.	0.485718	-1.04181	(0.0,0.5]	2003.57	NormalActivityAndWork KPS 80-100	Other	0.106773	(67-95]	0	NA	NA
78	78	patient_60	patient_60	53.274	M	18	Frontal	1	1	140	Clinically and radiographically defined failure	sustained increase in size, nodularity, peritumoral edema	Yes	Yes	WBRT for local progressive metastatic disease	0	1	140	NA	0	0		NA	FALSE	1	174	Carcinoma with squamous metaplasia	Respiratory system - Lung and bronchus	Respiratory	NSCLC	100	LINAC	140	1	0.476373	1	Respiratory	1.2407	0.311155	(1.0,1.5]	2003.58	NormalActivityAndWork KPS 80-100	NSCLC	0.383289	(15-56]	0	NA	NA
79	79		patient_60	53.274	M	18	Cerebellum	1.01	1	140	Clinically and radiographically defined failure	sustained increase in size, nodularity, peritumoral edema	Yes	Yes	WBRT for local progressive metastatic disease	0	1	140	NA	0	0		NA	FALSE	1	174	Carcinoma with squamous metaplasia	Respiratory system - Lung and bronchus	Respiratory	NSCLC	100	LINAC	140	1	0.476373	1	Respiratory	1.24482	0.315941	(1.0,1.5]	2003.58	NormalActivityAndWork KPS 80-100	NSCLC	0.383289	(15-56]	0	NA	NA
80	80	patient_61	patient_61	67.7836	M	18	Cerebellum	1	0	NA						0	0	240	NA	0	0		NA	FALSE	1	414	Adenocarcinoma, unclassified	Respiratory system - Lung and bronchus	Respiratory	NSCLC	100	LINAC	240	1	1.13344	0	Respiratory	1.2407	0.311155	(1.0,1.5]	2003.53	NormalActivityAndWork KPS 80-100	NSCLC	0.657066	(67-95]	0	NA	NA
81	81	patient_62	patient_62	75.2027	M	18	Cerebellum	1.06	1	184	Clinically and radiographically defined failure	increase in size on last imaging	No	No	Hospice	0	1	184	NA	0	0		NA	FALSE	1	191	Adenocarcinoma, unclassified	Respiratory system - Lung and bronchus	Respiratory	NSCLC	100	LINAC	184	1	0.522915	1	Respiratory	1.26503	0.339177	(1.0,1.5]	2003.57	NormalActivityAndWork KPS 80-100	NSCLC	0.503751	(67-95]	0	NA	NA
82	82		patient_62	75.2027	M	18	Parietal	0.33	0	NA						0	0	184	NA	0	0		NA	FALSE	1	191	Adenocarcinoma, unclassified	Respiratory system - Lung and bronchus	Respiratory	NSCLC	100	LINAC	184	1	0.522915	0	Respiratory	0.857377	-0.221999	(0.5,1.0]	2003.57	NormalActivityAndWork KPS 80-100	NSCLC	0.503751	(67-95]	0	NA	NA
83	83	patient_63	patient_63	46.737	M	15	Frontal	4.36	0	NA						0	0	312	NA	0	0		NA	FALSE	1	333	Adenocarcinoma, unclassified	Respiratory system - Lung and bronchus	Respiratory	NSCLC	100	LINAC	312	1	0.911679	0	Respiratory	2.02689	1.01926	(2.0,2.5]	2003.64	NormalActivityAndWork KPS 80-100	NSCLC	0.854186	(15-56]	0	NA	NA
84	84		patient_63	46.737	M	20	Cerebellum	0.35	0	NA						0	0	312	NA	0	0		NA	FALSE	1	333	Adenocarcinoma, unclassified	Respiratory system - Lung and bronchus	Respiratory	NSCLC	100	LINAC	312	1	0.911679	0	Respiratory	0.874359	-0.193702	(0.5,1.0]	2003.64	NormalActivityAndWork KPS 80-100	NSCLC	0.854186	(15-56]	0	NA	NA
85	85	patient_64	patient_64	48.0849	M	18	Occipital	2.13	0	NA						0	0	148	NA	0	0		NA	FALSE	1	727	Adenocarcinoma, unclassified	Respiratory system - Lung and bronchus	Respiratory	NSCLC	80	LINAC	148	1	1.99036	0	Respiratory	1.59635	0.674773	(1.5,2.0]	2003.69	NormalActivityAndWork KPS 80-100	NSCLC	0.405191	(15-56]	0	NA	NA
86	86	patient_65	patient_65	60.2411	M	16	Occipital	7.05	0	NA						0	0	150	NA	0	0		NA	FALSE	1	172	Sarcomatoid carcinoma	Urinary System - Kidney and renal pelvis	Genitourin.	Other	100	LINAC	150	1	0.470897	0	Genitourin.	2.37901	1.25036	(2.0,2.5]	2003.73	NormalActivityAndWork KPS 80-100	Other	0.410666	(56-67]	0	NA	NA
87	87	patient_66	patient_66	63.2164	M	18	Frontal	1.71	0	NA						0	0	77	NA	0	0		NA	FALSE	1	83	Adenocarcinoma, unclassified	Urinary System - Kidney and renal pelvis	Genitourin.	Other	100	LINAC	77	1	0.227235	0	Genitourin.	1.48365	0.569154	(1.0,1.5]	2003.72	NormalActivityAndWork KPS 80-100	Other	0.210809	(56-67]	0	NA	NA
88	88		patient_66	63.2164	M	20	Parietal	0.09	0	NA						0	0	77	NA	0	0		NA	FALSE	1	83	Adenocarcinoma, unclassified	Urinary System - Kidney and renal pelvis	Genitourin.	Other	100	LINAC	77	1	0.227235	0	Genitourin.	0.556008	-0.846822	(0.5,1.0]	2003.72	NormalActivityAndWork KPS 80-100	Other	0.210809	(56-67]	0	NA	NA
89	89	patient_67	patient_67	60.9616	F	20	Frontal	4.37	0	NA						0	0	278	NA	0	0		NA	FALSE	1	324	Signet ring cell carcinoma	Respiratory system - Lung and bronchus	Respiratory	NSCLC	100	LINAC	278	1	0.887039	0	Respiratory	2.02843	1.02037	(2.0,2.5]	2003.73	NormalActivityAndWork KPS 80-100	NSCLC	0.761102	(56-67]	0	NA	NA
90	90		patient_67	60.9616	F	18	Frontal	0.21	0	NA						0	0	278	NA	0	0		NA	FALSE	1	324	Signet ring cell carcinoma	Respiratory system - Lung and bronchus	Respiratory	NSCLC	100	LINAC	278	1	0.887039	0	Respiratory	0.737463	-0.439357	(0.5,1.0]	2003.73	NormalActivityAndWork KPS 80-100	NSCLC	0.761102	(56-67]	0	NA	NA
91	91	patient_68	patient_68	72.5479	M	17	Parietal	3.9	0	NA						0	0	39	NA	0	0		NA	FALSE	1	83	unknown	Metastatic melanoma	Skin	Other	100	LINAC	39	1	0.227235	0	Skin	1.95294	0.965647	(1.5,2.0]	2003.77	NormalActivityAndWork KPS 80-100	Other	0.106773	(67-95]	0	NA	NA
92	92	patient_69	patient_69	64.8493	F	16	Brain Stem	7.33	0	NA						0	0	57	NA	0	0		NA	FALSE	1	115	Adenocarcinoma, unclassified	Breast	Breast	Breast	90	LINAC	57	1	0.314844	0	Breast	2.4101	1.26909	(2.0,2.5]	2003.9	NormalActivityAndWork KPS 80-100	Breast	0.156053	(56-67]	0	NA	NA
93	93	patient_70	patient_70	57.9479	M	16	Frontal	4.21	0	NA						0	0	237	NA	0	0		NA	FALSE	1	361	Adenocarcinoma, unclassified	Urinary System - Kidney and renal pelvis	Genitourin.	Other	90	LINAC	237	1	0.988337	0	Genitourin.	2.00337	1.00243	(2.0,2.5]	2003.86	NormalActivityAndWork KPS 80-100	Other	0.648853	(56-67]	0	NA	NA
94	94	patient_71	patient_71	56.4548	M	20	Internal Capsule	0.86	0	NA						0	0	72	NA	1	0		NA	FALSE	1	96	Malignant melanoma	Unk	Unk	Melanoma	100	LINAC	72	1	0.262826	0	Other	1.17987	0.238625	(1.0,1.5]	2003.86	NormalActivityAndWork KPS 80-100	Melanoma	0.19712	(56-67]	0	NA	NA
95	95	patient_72	patient_72	51.6411	M	18	Parietal	2.07	1	48	Clinically and radiographically defined failure	increase in size on last imaging, necrosis, peritumoral edema suggesting treatment changes	No	Yes	Steroids	1	0	48	NA	0	0		NA	FALSE	1	204	Adenocarcinoma, unclassified	Urinary System - Kidney and renal pelvis	Genitourin.	Other	100	LINAC	48	1	0.558506	0	Genitourin.	1.58121	0.661032	(1.5,2.0]	2004	NormalActivityAndWork KPS 80-100	Other	0.131413	(15-56]	0	NA	NA
96	96	patient_73	patient_73	58.526	M	20	Frontal	1.41	1	399	Radiation necrosis on pathology					1	0	399	NA	0	1	1	399	TRUE	1	562	Adenocarcinoma, unclassified	Urinary System - Kidney and renal pelvis	Genitourin.	Other	100	LINAC	308	1	1.53863	0	Genitourin.	1.39126	0.476387	(1.0,1.5]	2003.11	NormalActivityAndWork KPS 80-100	Other	1.09237	(56-67]	1	16054	308
97	97		patient_73	58.526	M	20	Parietal	0.42	0	NA						0	0	399	NA	0	0		NA	TRUE	1	562	Adenocarcinoma, unclassified	Urinary System - Kidney and renal pelvis	Genitourin.	Other	100	LINAC	308	1	1.53863	0	Genitourin.	0.929145	-0.106024	(0.5,1.0]	2003.11	NormalActivityAndWork KPS 80-100	Other	1.09237	(56-67]	1	16054	308
98	98		patient_73	58.526	M	20	Parietal	0.3	0	NA						0	0	399	NA	0	0		NA	TRUE	1	562	Adenocarcinoma, unclassified	Urinary System - Kidney and renal pelvis	Genitourin.	Other	100	LINAC	308	1	1.53863	0	Genitourin.	0.830566	-0.267833	(0.5,1.0]	2003.11	NormalActivityAndWork KPS 80-100	Other	1.09237	(56-67]	1	16054	308
99	99	patient_74	patient_74	56.5288	M	17	Parietal	1.21	1	101	Clinically and radiographically defined failure	sustained increase in size	Yes	No	WBRT for local and distant progressive metastatic disease	0	1	101	NA	0	0		NA	FALSE	1	274	Adenocarcinoma, unclassified	Respiratory system - Lung and bronchus	Respiratory	NSCLC	100	LINAC	101	1	0.750151	1	Respiratory	1.32209	0.402824	(1.0,1.5]	2003.98	NormalActivityAndWork KPS 80-100	NSCLC	0.276515	(56-67]	0	NA	NA
100	100	patient_75	patient_75	58.9014	F	20	Frontal	1.15	0	NA						0	0	35	NA	0	0		NA	FALSE	1	78	Undifferentiated large cell carcinoma	Respiratory system - Lung and bronchus	Respiratory	NSCLC	100	LINAC	35	1	0.213547	0	Respiratory	1.29987	0.378367	(1.0,1.5]	2003.92	NormalActivityAndWork KPS 80-100	NSCLC	0.0958222	(56-67]	0	NA	NA
101	101	patient_76	patient_76	67.2575	M	18	Skull	3.08	0	NA						0	0	324	NA	0	0		NA	FALSE	1	354	Malignant melanoma	Skin (excluding basal and squamous) - Melanoma-skin	Skin	Melanoma	90	LINAC	324	1	0.969173	0	Skin	1.80517	0.852132	(1.5,2.0]	2004.03	NormalActivityAndWork KPS 80-100	Melanoma	0.887039	(67-95]	0	NA	NA
102	102	patient_77	patient_77	79.9753	M	18	Corpus Callosum	1.45	0	NA						0	0	51	NA	0	0		NA	FALSE	1	65	Malignant melanoma	Skin (excluding basal and squamous) - Melanoma-skin	Skin	Melanoma	100	LINAC	51	1	0.177955	0	Skin	1.40429	0.48984	(1.0,1.5]	2004.05	NormalActivityAndWork KPS 80-100	Melanoma	0.139627	(67-95]	0	NA	NA
103	103	patient_78	patient_78	68.9041	M	17	Brain Stem	0.17	0	NA						0	0	41	NA	0	0		NA	FALSE	1	70	Malignant melanoma	Skin (excluding basal and squamous) - Melanoma-skin	Skin	Melanoma	90	LINAC	41	1	0.191644	0	Skin	0.687306	-0.540976	(0.5,1.0]	2004.08	NormalActivityAndWork KPS 80-100	Melanoma	0.112249	(67-95]	0	NA	NA
104	104		patient_78	68.9041	M	18	Frontal	2.94	1	41	Clinically and radiographically defined failure	increase in size on last imaging, peritumoral edema, hemorrhage, mass effect	No	Yes	referred for WBRT	0	1	41	NA	0	0		NA	FALSE	1	70	Malignant melanoma	Skin (excluding basal and squamous) - Melanoma-skin	Skin	Melanoma	90	LINAC	41	1	0.191644	1	Skin	1.77739	0.829761	(1.5,2.0]	2004.08	NormalActivityAndWork KPS 80-100	Melanoma	0.112249	(67-95]	0	NA	NA
105	105		patient_78	68.9041	M	20	Frontal	0.21	0	NA						0	0	41	NA	0	0		NA	FALSE	1	70	Malignant melanoma	Skin (excluding basal and squamous) - Melanoma-skin	Skin	Melanoma	90	LINAC	41	1	0.191644	0	Skin	0.737463	-0.439357	(0.5,1.0]	2004.08	NormalActivityAndWork KPS 80-100	Melanoma	0.112249	(67-95]	0	NA	NA
106	106	patient_79	patient_79	75.4	M	20	Frontal	1.14	0	NA						0	0	25	NA	0	0		NA	FALSE	1	120	Non-small cell carcinoma	Respiratory system - Lung and bronchus	Respiratory	NSCLC	80	LINAC	25	1	0.328533	0	Respiratory	1.29609	0.374167	(1.0,1.5]	2004.03	NormalActivityAndWork KPS 80-100	NSCLC	0.0684444	(67-95]	0	NA	NA
107	107		patient_79	75.4	M	20	Frontal	0.61	0	NA						0	0	25	NA	0	0		NA	FALSE	1	120	Non-small cell carcinoma	Respiratory system - Lung and bronchus	Respiratory	NSCLC	80	LINAC	25	1	0.328533	0	Respiratory	1.05223	0.0734492	(1.0,1.5]	2004.03	NormalActivityAndWork KPS 80-100	NSCLC	0.0684444	(67-95]	0	NA	NA
108	108	patient_80	patient_80	64.2685	M	18	Frontal	2.7	0	NA						0	0	227	NA	0	0		NA	TRUE	1	550	Malignant melanoma	Skin (excluding basal and squamous) - Melanoma-skin	Skin	Melanoma	90	LINAC	227	1	1.50578	0	Skin	1.72765	0.788809	(1.5,2.0]	2004.09	NormalActivityAndWork KPS 80-100	Melanoma	0.621475	(56-67]	1	16330	227
109	109	patient_81	patient_81	66.1781	F	20	Parietal	1.13	0	NA						0	0	58	NA	0	0		NA	TRUE	1	74	Squamous cell carcinoma, poorly differentiated	Respiratory system - Lung and bronchus	Respiratory	NSCLC	80	LINAC	6	1	0.202595	0	Respiratory	1.29229	0.36993	(1.0,1.5]	2004.19	NormalActivityAndWork KPS 80-100	NSCLC	0.158791	(56-67]	1	16145	6
110	110	patient_82	patient_82	59.6521	M	15	Skull Base	2.5	0	NA						0	0	33	NA	0	0		NA	FALSE	1	54	ADENOID CYSTIC & CRIBRIFORM CA./Adenoid cystic carcinoma	Oral cavity and pharynx - Salivary glands	Salivary glands	Other	90	LINAC	33	1	0.14784	0	Other	1.68389	0.751798	(1.5,2.0]	2004.19	NormalActivityAndWork KPS 80-100	Other	0.0903466	(56-67]	0	NA	NA
111	111	patient_83	patient_83	52.3425	M	18	Frontal	0.31	0	NA						0	0	12	NA	0	0		NA	TRUE	1	46	Malignant melanoma	Skin (excluding basal and squamous) - Melanoma-skin	Skin	Melanoma	90	LINAC	5	1	0.125938	0	Skin	0.839694	-0.252065	(0.5,1.0]	2004.21	NormalActivityAndWork KPS 80-100	Melanoma	0.0328533	(15-56]	1	16152	5
112	112	patient_84	patient_84	67.6329	F	18	Frontal	1.15	0	NA						0	0	343	NA	0	0		NA	TRUE	1	405	Adenocarcinoma, unclassified	Respiratory system - Lung and bronchus	Respiratory	NSCLC	90	LINAC	167	1	1.1088	0	Respiratory	1.29987	0.378367	(1.0,1.5]	2004.21	NormalActivityAndWork KPS 80-100	NSCLC	0.939057	(67-95]	1	16315	167
113	113		patient_84	67.6329	F	18	Occipital	1.1	0	NA						0	0	343	NA	0	0		NA	TRUE	1	405	Adenocarcinoma, unclassified	Respiratory system - Lung and bronchus	Respiratory	NSCLC	90	LINAC	167	1	1.1088	0	Respiratory	1.28075	0.35699	(1.0,1.5]	2004.21	NormalActivityAndWork KPS 80-100	NSCLC	0.939057	(67-95]	1	16315	167
114	114	patient_85	patient_85	77.0685	F	20	Frontal	0.9	0	NA						0	0	151	NA	0	0		NA	FALSE	1	214	Malignant melanoma	Skin (excluding basal and squamous) - Melanoma-skin	Skin	Melanoma	90	LINAC	151	1	0.585884	0	Skin	1.19788	0.260488	(1.0,1.5]	2004.23	NormalActivityAndWork KPS 80-100	Melanoma	0.413404	(67-95]	0	NA	NA
115	115	patient_86	patient_86	71.1562	M	18	Parietal	1.19	0	NA						0	0	9	NA	0	0		NA	FALSE	1	114	Adenocarcinoma, unclassified	Unk	Unk	Other	90	LINAC	9	1	0.312106	0	Other	1.31477	0.394809	(1.0,1.5]	2004.27	NormalActivityAndWork KPS 80-100	Other	0.02464	(67-95]	0	NA	NA
116	116		patient_86	71.1562	M	20	Frontal	0.23	0	NA						0	0	9	NA	0	0		NA	FALSE	1	114	Adenocarcinoma, unclassified	Unk	Unk	Other	90	LINAC	9	1	0.312106	0	Other	0.760168	-0.395609	(0.5,1.0]	2004.27	NormalActivityAndWork KPS 80-100	Other	0.02464	(67-95]	0	NA	NA
117	117	patient_87	patient_87	66.9288	F	12	Brain Stem	5.71	0	NA						0	0	104	NA	0	0		NA	FALSE	1	124	Squamous cell carcinoma, poorly differentiated	Respiratory system - Lung and bronchus	Respiratory	NSCLC	90	LINAC	104	1	0.339484	0	Respiratory	2.21758	1.14899	(2.0,2.5]	2004.33	NormalActivityAndWork KPS 80-100	NSCLC	0.284729	(56-67]	0	NA	NA
118	118	patient_88	patient_88	63.7479	M	18	Parietal	1.18	0	NA						0	0	112	NA	0	0		NA	FALSE	1	140	Non-small cell carcinoma	Respiratory system - Lung and bronchus	Respiratory	NSCLC	80	LINAC	112	1	0.383289	0	Respiratory	1.31108	0.390751	(1.0,1.5]	2004.42	NormalActivityAndWork KPS 80-100	NSCLC	0.306631	(56-67]	0	NA	NA
119	120	patient_89	patient_89	67.9452	M	18	Frontal	3.5	0	NA						0	0	65	NA	0	0		NA	FALSE	1	87	Undifferentiated large cell carcinoma	Respiratory system - Lung and bronchus	Respiratory	NSCLC	90	LINAC	65	1	0.238186	0	Respiratory	1.88375	0.913607	(1.5,2.0]	1998.57	NormalActivityAndWork KPS 80-100	NSCLC	0.177955	(67-95]	0	NA	NA
120	121	patient_90	patient_90	52.4685	F	16	Frontal	3.85	1	586	Tumor progression on pathology					0	1	586	NA	0	1	0	586	FALSE	1	4705	Adenocarcinoma, unclassified	Breast	Breast	Breast	100	LINAC	586	0	12.8812	1	Breast	1.94456	0.959442	(1.5,2.0]	1999.17	NormalActivityAndWork KPS 80-100	Breast	1.60434	(15-56]	0	NA	NA
121	122	patient_91	patient_91	43.6274	F	15	Cerebellum	9.36	0	NA						0	0	67	NA	0	0		NA	FALSE	1	112	Adenocarcinoma, unclassified	Breast	Breast	Breast	90	LINAC	67	1	0.306631	0	Breast	2.61472	1.38666	(2.5,3.0]	1999.59	NormalActivityAndWork KPS 80-100	Breast	0.183431	(15-56]	0	NA	NA
122	123	patient_92	patient_92	52.8712	F	18	Parietal	1.58	1	8	Post-SRS hemorrhage requiring surgery					1	0	8	NA	0	1	0	8	FALSE	1	2533	Adenocarcinoma, unclassified	Respiratory system - Lung and bronchus	Respiratory	NSCLC	90	LINAC	8	0	6.93479	0	Respiratory	1.44506	0.53113	(1.0,1.5]	1999.65	NormalActivityAndWork KPS 80-100	NSCLC	0.0219022	(15-56]	0	NA	NA
123	124	patient_93	patient_93	69.6274	F	17	Frontal	5.77	0	NA						0	0	188	NA	0	0		NA	TRUE	1	281	Carcinoma serous type invasive	Genital system - Uterine corpus	Genitourin.	Other	90	LINAC	43	1	0.769315	0	Genitourin.	2.22532	1.15401	(2.0,2.5]	2000.07	NormalActivityAndWork KPS 80-100	Other	0.514702	(67-95]	1	14677	43
124	125	patient_94	patient_94	62.8055	M	20	Frontal	0.67	1	129	Tumor progression on pathology					0	1	129	NA	0	1	0	129	FALSE	1	5030	Malignant fibrous histiocytoma	Bones and joints	Bones and joints	Other	90	LINAC	129	0	13.771	1	Other	1.08566	0.118566	(1.0,1.5]	2001.69	NormalActivityAndWork KPS 80-100	Other	0.353173	(56-67]	0	NA	NA
125	126	patient_95	patient_95	43.0904	F	18	Frontal	5.35	0	NA						0	0	825	NA	0	0		NA	TRUE	1	924	Adenocarcinoma, unclassified	Respiratory system - Lung and bronchus	Respiratory	NSCLC	90	LINAC	393	1	2.5297	0	Respiratory	2.16996	1.11767	(2.0,2.5]	2003.17	NormalActivityAndWork KPS 80-100	NSCLC	2.25867	(15-56]	1	16162	393
126	127	patient_96	patient_96	67.8658	F	18	Temporal	3.99	0	NA						0	0	314	NA	0	0		NA	FALSE	1	373	Adenocarcinoma, unclassified	Respiratory system - Lung and bronchus	Respiratory	NSCLC	80	LINAC	314	1	1.02119	0	Respiratory	1.96785	0.976618	(1.5,2.0]	2002.1	NormalActivityAndWork KPS 80-100	NSCLC	0.859662	(67-95]	0	NA	NA
127	128	patient_97	patient_97	44.8219	F	17	Frontal	2.66	1	108	Tumor progression on pathology					0	1	108	NA	0	1	0	108	FALSE	1	862	Adenocarcinoma, unclassified	Breast	Breast	Breast	90	LINAC	108	1	2.35996	1	Breast	1.71907	0.781631	(1.5,2.0]	2002.72	NormalActivityAndWork KPS 80-100	Breast	0.29568	(15-56]	0	NA	NA
128	129	patient_98	patient_98	41.0767	F	16	Parietal	7.35	1	104	Clinically and radiographically defined failure	increase in size on last imaging, necrosis peritumoral edema, mass effect; could be tumor progression or treatment changes	Yes	Yes	Steroids	1	0	104	NA	0	0		NA	FALSE	1	284	Epithelial-myoepithelial carcinoma	Genital system - Uterine cervix	Genitourin.	Other	90	LINAC	104	1	0.777528	0	Genitourin.	2.41229	1.2704	(2.0,2.5]	2002.86	NormalActivityAndWork KPS 80-100	Other	0.284729	(15-56]	0	NA	NA
129	130	patient_99	patient_99	58.9616	F	18	Frontal	0.99	1	970	Tumor progression on pathology					0	1	970	NA	0	1	0	970	FALSE	1	1434	Adenocarcinoma, unclassified	Breast	Breast	Breast	90	LINAC	970	1	3.92597	1	Breast	1.23655	0.306322	(1.0,1.5]	2003.95	NormalActivityAndWork KPS 80-100	Breast	2.65564	(56-67]	0	NA	NA
130	131	patient_100	patient_100	75.7945	F	20	Occipital	3.13	0	NA						0	0	733	NA	0	0		NA	TRUE	1	1391	Adenocarcinoma, unclassified	Breast	Breast	Breast	80	LINAC	29	1	3.80825	0	Breast	1.81488	0.859876	(1.5,2.0]	2004.06	NormalActivityAndWork KPS 80-100	Breast	2.00679	(67-95]	1	16121	29
131	132		patient_100	75.7945	F	18	Occipital	0.31	0	NA						0	0	733	NA	0	0		NA	TRUE	1	1391	Adenocarcinoma, unclassified	Breast	Breast	Breast	80	LINAC	29	1	3.80825	0	Breast	0.839694	-0.252065	(0.5,1.0]	2004.06	NormalActivityAndWork KPS 80-100	Breast	2.00679	(67-95]	1	16121	29
132	133	patient_101	patient_101	65.5616	M	18	Cerebellum	3.52	0	NA						0	0	211	NA	0	0		NA	FALSE	1	247	Merkel cell carcinoma	Respiratory system - Lung and bronchus	Respiratory	Other	100	LINAC	211	1	0.676231	0	Respiratory	1.88733	0.916347	(1.5,2.0]	2004.13	NormalActivityAndWork KPS 80-100	Other	0.577671	(56-67]	0	NA	NA
133	134	patient_102	patient_102	84.1589	M	18	Frontal	0.26	0	NA						0	0	152	NA	0	0		NA	FALSE	1	167	Lentigo maligna melanoma	Skin (excluding basal and squamous) - Melanoma-skin	Skin	Other	90	LINAC	152	1	0.457209	0	Skin	0.791878	-0.33665	(0.5,1.0]	2004.38	NormalActivityAndWork KPS 80-100	Other	0.416142	(67-95]	0	NA	NA
134	135		patient_102	84.1589	M	18	Temporal	1.71	0	NA						0	0	152	NA	0	0		NA	FALSE	1	167	Lentigo maligna melanoma	Skin (excluding basal and squamous) - Melanoma-skin	Skin	Other	90	LINAC	152	1	0.457209	0	Skin	1.48365	0.569154	(1.0,1.5]	2004.38	NormalActivityAndWork KPS 80-100	Other	0.416142	(67-95]	0	NA	NA
135	136	patient_103	patient_103	80.4849	F	20	Frontal	0.52	0	NA						0	0	118	NA	0	0		NA	FALSE	1	432	Adenocarcinoma, unclassified	Respiratory system - Lung and bronchus	Respiratory	NSCLC	100	LINAC	118	1	1.18272	0	Respiratory	0.997704	-0.0033167	(0.5,1.0]	2004.36	NormalActivityAndWork KPS 80-100	NSCLC	0.323058	(67-95]	0	NA	NA
136	137	patient_104	patient_104	54.1452	M	18	Occipital	3.13	0	NA						0	0	64	NA	0	0		NA	TRUE	1	99	Malignant melanoma	Skin (excluding basal and squamous) - Melanoma-skin	Skin	Melanoma	80	GK	38	1	0.27104	0	Skin	1.81488	0.859876	(1.5,2.0]	2004.43	NormalActivityAndWork KPS 80-100	Melanoma	0.175218	(15-56]	1	16267	38
137	138	patient_105	patient_105	54.1836	F	18	Frontal	0.91	0	NA						0	0	57	NA	0	0		NA	FALSE	1	154	Malignant melanoma	Eye and orbit	Eye and orbit	Melanoma	100	LINAC	57	1	0.421617	0	Other	1.2023	0.265802	(1.0,1.5]	2004.45	NormalActivityAndWork KPS 80-100	Melanoma	0.156053	(15-56]	0	NA	NA
138	139	patient_106	patient_106	47.326	F	20	Parietal	0.69	0	NA						0	0	221	NA	0	0		NA	TRUE	1	246	Adenocarcinoma, unclassified	Breast	Breast	Breast	100	LINAC	207	1	0.673493	0	Breast	1.09635	0.132712	(1.0,1.5]	2004.48	NormalActivityAndWork KPS 80-100	Breast	0.605048	(15-56]	1	16454	207
139	140		patient_106	47.326	F	20	Cerebellum	0.44	0	NA						0	0	221	NA	0	0		NA	TRUE	1	246	Adenocarcinoma, unclassified	Breast	Breast	Breast	100	LINAC	207	1	0.673493	0	Breast	0.943665	-0.0836527	(0.5,1.0]	2004.48	NormalActivityAndWork KPS 80-100	Breast	0.605048	(15-56]	1	16454	207
140	141	patient_107	patient_107	65.9452	M	16	Occipital	1.53	0	NA						0	0	76	NA	0	0		NA	FALSE	1	100	Adenocarcinoma, unclassified	Urinary System - Kidney and renal pelvis	Genitourin.	Other	80	LINAC	76	1	0.273778	0	Genitourin.	1.42965	0.515666	(1.0,1.5]	2004.49	NormalActivityAndWork KPS 80-100	Other	0.208071	(56-67]	0	NA	NA
141	142		patient_107	65.9452	M	16	Ventricles	1.34	0	NA						0	0	76	NA	0	0		NA	FALSE	1	100	Adenocarcinoma, unclassified	Urinary System - Kidney and renal pelvis	Genitourin.	Other	80	LINAC	76	1	0.273778	0	Genitourin.	1.36784	0.4519	(1.0,1.5]	2004.49	NormalActivityAndWork KPS 80-100	Other	0.208071	(56-67]	0	NA	NA
142	143		patient_107	65.9452	M	18	Frontal	0.07	0	NA						0	0	76	NA	0	0		NA	FALSE	1	100	Adenocarcinoma, unclassified	Urinary System - Kidney and renal pelvis	Genitourin.	Other	80	LINAC	76	1	0.273778	0	Genitourin.	0.511328	-0.967678	(0.5,1.0]	2004.49	NormalActivityAndWork KPS 80-100	Other	0.208071	(56-67]	0	NA	NA
143	144	patient_108	patient_108	56	M	15	Occipital	5.43	1	232	Tumor progression on pathology					0	1	232	NA	0	1	0	232	FALSE	1	436	Non-small cell carcinoma	Respiratory system - Lung and bronchus	Respiratory	NSCLC	80	LINAC	232	1	1.19367	1	Respiratory	2.18072	1.12481	(2.0,2.5]	2002.79	NormalActivityAndWork KPS 80-100	NSCLC	0.635164	(15-56]	0	NA	NA
144	145	patient_109	patient_109	68.0493	F	15	Temporal	8.04	1	108	Tumor progression on pathology					0	1	108	NA	0	1	0	108	FALSE	1	336	Non-small cell carcinoma	Respiratory system - Lung and bronchus	Respiratory	NSCLC	90	LINAC	108	1	0.919893	1	Respiratory	2.48553	1.31355	(2.0,2.5]	2006.35	NormalActivityAndWork KPS 80-100	NSCLC	0.29568	(67-95]	0	NA	NA
145	146	patient_110	patient_110	68.3945	M	18	Temporal	1.22	0	NA						0	0	700	NA	0	0		NA	TRUE	1	855	ADENOSQUAMOUS CARCINOMA/Adenosquamous carcinoma	Respiratory system - Lung and bronchus	Respiratory	NSCLC	100	LINAC	201	1	2.3408	0	Respiratory	1.32573	0.406783	(1.0,1.5]	2006.36	NormalActivityAndWork KPS 80-100	NSCLC	1.91644	(67-95]	1	17134	201
146	147	patient_111	patient_111	61.3534	M	18	Occipital	1.4	0	NA						0	0	153	NA	0	0		NA	FALSE	1	200	Sarcomatoid carcinoma	Urinary System - Kidney and renal pelvis	Genitourin.	Other	90	LINAC	153	1	0.547555	0	Genitourin.	1.38796	0.472964	(1.0,1.5]	2006.39	NormalActivityAndWork KPS 80-100	Other	0.41888	(56-67]	0	NA	NA
147	148	patient_112	patient_112	54.3315	F	20	Frontal	0.39	0	NA						0	0	225	NA	0	0		NA	FALSE	1	252	Adenocarcinoma, unclassified	Breast	Breast	Breast	90	LINAC	225	1	0.68992	0	Breast	0.906474	-0.141663	(0.5,1.0]	2006.4	NormalActivityAndWork KPS 80-100	Breast	0.616	(15-56]	0	NA	NA
148	149		patient_112	54.3315	F	18	Parietal	5.62	0	NA						0	0	225	NA	0	0		NA	FALSE	1	252	Adenocarcinoma, unclassified	Breast	Breast	Breast	90	LINAC	225	1	0.68992	0	Breast	2.20587	1.14135	(2.0,2.5]	2006.4	NormalActivityAndWork KPS 80-100	Breast	0.616	(15-56]	0	NA	NA
149	150	patient_113	patient_113	67.989	F	18	Parietal	1.82	1	1478	Radiation necrosis on pathology					1	0	1478	NA	0	1	1	1478	FALSE	0	5382	Merkel cell carcinoma	Head and Neck	Head/Neck	Other	80	LINAC	1478	0	14.7347	0	Head/Neck	1.51481	0.599135	(1.5,2.0]	2006.41	NormalActivityAndWork KPS 80-100	Other	4.04643	(67-95]	0	NA	NA
150	151	patient_114	patient_114	57.4877	F	18	Occipital	12.89	1	486	Tumor progression on pathology					0	1	486	NA	0	1	0	486	FALSE	1	1022	Adenocarcinoma, unclassified	Breast	Breast	Breast	90	LINAC	486	1	2.79801	1	Breast	2.90905	1.54055	(2.5,3.0]	2006.47	NormalActivityAndWork KPS 80-100	Breast	1.33056	(56-67]	0	NA	NA
151	152		patient_114	57.4877	F	15	Occipital	0.6	1	484	Tumor progression on pathology					0	1	484	NA	0	1	0	484	FALSE	1	1022	Adenocarcinoma, unclassified	Breast	Breast	Breast	90	LINAC	484	1	2.79801	1	Breast	1.04645	0.0655003	(1.0,1.5]	2006.47	NormalActivityAndWork KPS 80-100	Breast	1.32508	(56-67]	0	NA	NA
152	153	patient_115	patient_115	64.2329	F	20	Ventricles	0.52	0	NA						0	0	256	NA	0	0		NA	FALSE	1	427	Adenocarcinoma, unclassified	Breast	Breast	Breast	90	LINAC	256	1	1.16903	0	Breast	0.997704	-0.0033167	(0.5,1.0]	2006.49	NormalActivityAndWork KPS 80-100	Breast	0.700871	(56-67]	0	NA	NA
153	154	patient_116	patient_116	37.726	M	18	Frontal	1.94	1	69	Tumor progression on pathology					0	1	69	NA	0	1	0	69	FALSE	1	456	Malignant melanoma	Unk	Unk	Melanoma	100	LINAC	69	1	1.24843	1	Other	1.54739	0.629841	(1.5,2.0]	2006.49	NormalActivityAndWork KPS 80-100	Melanoma	0.188907	(15-56]	0	NA	NA
154	155	patient_117	patient_117	46.4137	F	17	Frontal	3.7	0	NA						0	0	115	NA	0	0		NA	FALSE	1	196	Non-small cell carcinoma	Respiratory system - Lung and bronchus	Respiratory	NSCLC	90	LINAC	115	1	0.536604	0	Respiratory	1.91897	0.940331	(1.5,2.0]	2006.5	NormalActivityAndWork KPS 80-100	NSCLC	0.314844	(15-56]	0	NA	NA
155	156		patient_117	46.4137	F	18	Frontal	0.24	0	NA						0	0	115	NA	0	0		NA	FALSE	1	196	Non-small cell carcinoma	Respiratory system - Lung and bronchus	Respiratory	NSCLC	90	LINAC	115	1	0.536604	0	Respiratory	0.771029	-0.375142	(0.5,1.0]	2006.5	NormalActivityAndWork KPS 80-100	NSCLC	0.314844	(15-56]	0	NA	NA
156	157	patient_118	patient_118	54.3781	M	18	Frontal	4.93	1	188	Tumor progression on pathology					0	1	188	NA	0	1	0	188	FALSE	1	241	Malignant melanoma	Skin (excluding basal and squamous) - Melanoma-skin	Skin	Melanoma	80	LINAC	188	1	0.659804	1	Skin	2.11162	1.07835	(2.0,2.5]	2006.56	NormalActivityAndWork KPS 80-100	Melanoma	0.514702	(15-56]	0	NA	NA
157	158	patient_119	patient_119	47.2411	F	18	Parietal	2.3	0	NA						0	0	213	NA	0	0		NA	FALSE	1	298	ADENOSQUAMOUS CARCINOMA/Adenosquamous carcinoma	Respiratory system - Lung and bronchus	Respiratory	NSCLC	90	LINAC	213	1	0.815857	0	Respiratory	1.63773	0.7117	(1.5,2.0]	2006.59	NormalActivityAndWork KPS 80-100	NSCLC	0.583146	(15-56]	0	NA	NA
158	159	patient_120	patient_120	49.6192	M	18	Cerebellum	0.93	0	NA						0	0	40	NA	0	0		NA	FALSE	1	94	ADENOSQUAMOUS CARCINOMA/Adenosquamous carcinoma	Respiratory system - Lung and bronchus	Respiratory	NSCLC	100	LINAC	40	1	0.257351	0	Respiratory	1.21105	0.276256	(1.0,1.5]	2006.59	NormalActivityAndWork KPS 80-100	NSCLC	0.109511	(15-56]	0	NA	NA
159	160	patient_121	patient_121	80.3726	F	18	Parietal	3.38	1	148	Clinically and radiographically defined failure	increase in size on last imaging, peritumoral edema	No	Yes	Hospice	0	1	148	NA	0	0		NA	FALSE	1	193	ADENOSQUAMOUS CARCINOMA/Adenosquamous carcinoma	Respiratory system - Lung and bronchus	Respiratory	NSCLC	90	LINAC	148	1	0.528391	1	Respiratory	1.86197	0.89683	(1.5,2.0]	2006.6	NormalActivityAndWork KPS 80-100	NSCLC	0.405191	(67-95]	0	NA	NA
160	161	patient_122	patient_122	53.7945	F	20	Cerebellum	1.11	1	180	Clinically and radiographically defined failure	sustained increase in size, peritumoral edema, mass effect	Yes	Yes	Steroids	1	0	180	NA	0	0		NA	FALSE	1	297	ADENOSQUAMOUS CARCINOMA/Adenosquamous carcinoma	Respiratory system - Lung and bronchus	Respiratory	NSCLC	90	LINAC	180	1	0.813119	0	Respiratory	1.28462	0.361342	(1.0,1.5]	2006.53	NormalActivityAndWork KPS 80-100	NSCLC	0.4928	(15-56]	0	NA	NA
161	162	patient_123	patient_123	78.126	F	18	Occipital	5.82	0	NA						0	0	143	NA	0	0		NA	FALSE	1	1232	Carcinoma with squamous metaplasia	Head and Neck	Head/Neck	Other	100	LINAC	143	1	3.37294	0	Head/Neck	2.23173	1.15816	(2.0,2.5]	2006.63	NormalActivityAndWork KPS 80-100	Other	0.391502	(67-95]	0	NA	NA
162	163	patient_124	patient_124	59.589	F	15	Frontal	0.64	1	239	Clinically and radiographically defined failure	increase in size	No	No	WBRT for local and distant progressive metastatic disease	0	1	239	NA	0	0		NA	FALSE	1	626	Merkel cell carcinoma	Respiratory system - Lung and bronchus	Respiratory	Other	80	LINAC	239	1	1.71385	1	Respiratory	1.0692	0.0965367	(1.0,1.5]	2007.07	NormalActivityAndWork KPS 80-100	Other	0.654328	(56-67]	0	NA	NA
163	164		patient_124	59.589	F	20	Frontal	0.11	1	239	Clinically and radiographically defined failure	increase in size	No	No	WBRT for local and distant progressive metastatic disease	0	1	239	NA	0	0		NA	FALSE	1	626	Merkel cell carcinoma	Respiratory system - Lung and bronchus	Respiratory	Other	80	LINAC	239	1	1.71385	1	Respiratory	0.594472	-0.750319	(0.5,1.0]	2007.07	NormalActivityAndWork KPS 80-100	Other	0.654328	(56-67]	0	NA	NA
164	165	patient_125	patient_125	58.8712	M	16	Frontal	2.22	0	NA						0	0	112	NA	0	0		NA	TRUE	1	184	Carcinoma with squamous metaplasia	Respiratory system - Lung and bronchus	Respiratory	NSCLC	90	LINAC	11	1	0.503751	0	Respiratory	1.61852	0.694675	(1.5,2.0]	2006.65	NormalActivityAndWork KPS 80-100	NSCLC	0.306631	(56-67]	1	17049	11
165	166	patient_126	patient_126	69.6027	F	20	Frontal	0.61	1	548	Tumor progression on pathology					0	1	548	NA	0	1	0	548	FALSE	1	1959	Non-small cell carcinoma	Respiratory system - Lung and bronchus	Respiratory	NSCLC	90	LINAC	548	0	5.3633	1	Respiratory	1.05223	0.0734492	(1.0,1.5]	2006.66	NormalActivityAndWork KPS 80-100	NSCLC	1.5003	(67-95]	0	NA	NA
166	167	patient_127	patient_127	59.6795	M	20	Frontal	3.85	1	97	Clinically and radiographically defined failure	increase in size	No	Yes	WBRT for local and distant progressive metastatic disease	0	1	97	NA	0	0		NA	TRUE	1	126	ADENOSQUAMOUS CARCINOMA/Adenosquamous carcinoma	Respiratory system - Lung and bronchus	Respiratory	NSCLC	90	LINAC	97	1	0.34496	0	Respiratory	1.94456	0.959442	(1.5,2.0]	2006.66	NormalActivityAndWork KPS 80-100	NSCLC	0.265564	(56-67]	1	17141	97
167	168	patient_128	patient_128	79.4849	F	18	Basal Ganglia	0.85	0	NA						0	0	424	NA	0	0		NA	FALSE	1	486	Bronchioloalveolar adenocarcinoma	Respiratory system - Lung and bronchus	Respiratory	NSCLC	90	LINAC	424	1	1.33056	0	Respiratory	1.17528	0.233	(1.0,1.5]	2006.71	NormalActivityAndWork KPS 80-100	NSCLC	1.16082	(67-95]	0	NA	NA
168	169		patient_128	79.4849	F	20	Frontal	0.12	0	NA						0	0	424	NA	0	0		NA	FALSE	1	486	Bronchioloalveolar adenocarcinoma	Respiratory system - Lung and bronchus	Respiratory	NSCLC	90	LINAC	424	1	1.33056	0	Respiratory	0.611966	-0.708476	(0.5,1.0]	2006.71	NormalActivityAndWork KPS 80-100	NSCLC	1.16082	(67-95]	0	NA	NA
169	170		patient_128	79.4849	F	18	Insula	1.61	0	NA						0	0	424	NA	0	0		NA	FALSE	1	486	Bronchioloalveolar adenocarcinoma	Respiratory system - Lung and bronchus	Respiratory	NSCLC	90	LINAC	424	1	1.33056	0	Respiratory	1.45415	0.540176	(1.0,1.5]	2006.71	NormalActivityAndWork KPS 80-100	NSCLC	1.16082	(67-95]	0	NA	NA
170	171	patient_129	patient_129	69.7534	F	18	Frontal	3.27	0	NA						0	0	1053	NA	0	0		NA	FALSE	1	1359	ADENOSQUAMOUS CARCINOMA/Adenosquamous carcinoma	Respiratory system - Lung and bronchus	Respiratory	NSCLC	90	LINAC	1053	1	3.72064	0	Respiratory	1.84155	0.880919	(1.5,2.0]	2006.72	NormalActivityAndWork KPS 80-100	NSCLC	2.88288	(67-95]	0	NA	NA
171	172	patient_130	patient_130	54.1205	F	20	Temporal	0.21	1	160	Clinically and radiographically defined failure	increase in size concerning for disease progression	No	Yes	WBRT for local and distant progressive metastatic disease	0	1	160	NA	0	0		NA	FALSE	1	599	Adenocarcinoma, unclassified	Breast	Breast	Breast	100	LINAC	160	1	1.63993	1	Breast	0.737463	-0.439357	(0.5,1.0]	2006.77	NormalActivityAndWork KPS 80-100	Breast	0.438044	(15-56]	0	NA	NA
172	173		patient_130	54.1205	F	16	Cerebellum	5.17	1	160	Clinically and radiographically defined failure	increase in size concerning for disease progression	No	Yes	WBRT for local and distant progressive metastatic disease	0	1	160	NA	0	0		NA	FALSE	1	599	Adenocarcinoma, unclassified	Breast	Breast	Breast	100	LINAC	160	1	1.63993	1	Breast	2.14535	1.10121	(2.0,2.5]	2006.77	NormalActivityAndWork KPS 80-100	Breast	0.438044	(15-56]	0	NA	NA
173	176	patient_132	patient_132	55.6055	F	18	Cerebellum	7.68	1	284	Tumor progression on pathology					0	1	284	NA	0	1	0	284	FALSE	1	753	Adenocarcinoma, unclassified	Breast	Breast	Breast	100	LINAC	284	1	2.06155	1	Breast	2.44787	1.29152	(2.0,2.5]	2006.78	NormalActivityAndWork KPS 80-100	Breast	0.777528	(15-56]	0	NA	NA
174	177	patient_133	patient_133	64.8274	M	20	Frontal	0.8	1	69	Clinically and radiographically defined failure	Significant increase in size	No	Yes	Steroids, referred for systemic treatment	0	1	69	NA	0	0		NA	TRUE	1	173	Malignant melanoma	Skin (excluding basal and squamous) - Melanoma-skin	Skin	Melanoma	100	LINAC	54	1	0.473635	0	Skin	1.15176	0.203846	(1.0,1.5]	2006.8	NormalActivityAndWork KPS 80-100	Melanoma	0.188907	(56-67]	1	17147	54
175	178		patient_133	64.8274	M	20	Frontal	0.15	1	69	Clinically and radiographically defined failure	Significant increase in size	No	Yes	Steroids, referred for systemic treatment	0	1	69	NA	0	0		NA	TRUE	1	173	Malignant melanoma	Skin (excluding basal and squamous) - Melanoma-skin	Skin	Melanoma	100	LINAC	54	1	0.473635	0	Skin	0.659221	-0.601166	(0.5,1.0]	2006.8	NormalActivityAndWork KPS 80-100	Melanoma	0.188907	(56-67]	1	17147	54
176	179	patient_134	patient_134	73.3397	M	18	Occipital	1.8	0	NA						0	0	303	NA	0	0		NA	TRUE	1	384	Adenocarcinoma, unclassified	Respiratory system - Lung and bronchus	Respiratory	NSCLC	90	LINAC	189	1	1.05131	0	Respiratory	1.50924	0.593821	(1.5,2.0]	2006.81	NormalActivityAndWork KPS 80-100	NSCLC	0.829546	(67-95]	1	17286	189
177	180		patient_134	73.3397	M	14	Thalamus	9.16	0	NA						0	0	303	NA	0	0		NA	TRUE	1	384	Adenocarcinoma, unclassified	Respiratory system - Lung and bronchus	Respiratory	NSCLC	90	LINAC	189	1	1.05131	0	Respiratory	2.59597	1.37627	(2.5,3.0]	2006.81	NormalActivityAndWork KPS 80-100	NSCLC	0.829546	(67-95]	1	17286	189
178	181	patient_135	patient_135	22.4795	M	20	Parietal	0.66	0	NA						0	0	37	NA	0	0		NA	FALSE	1	677	Malignant melanoma	Skin (excluding basal and squamous) - Melanoma-skin	Skin	Melanoma	100	LINAC	37	1	1.85347	0	Skin	1.08023	0.111335	(1.0,1.5]	2006.81	NormalActivityAndWork KPS 80-100	Melanoma	0.101298	(15-56]	0	NA	NA
179	182		patient_135	22.4795	M	18	Parietal	0.16	0	NA						0	0	37	NA	0	0		NA	FALSE	1	677	Malignant melanoma	Skin (excluding basal and squamous) - Melanoma-skin	Skin	Melanoma	100	LINAC	37	1	1.85347	0	Skin	0.673556	-0.57013	(0.5,1.0]	2006.81	NormalActivityAndWork KPS 80-100	Melanoma	0.101298	(15-56]	0	NA	NA
180	183	patient_136	patient_136	61.3315	M	20	Frontal	1.02	0	NA						0	0	339	NA	0	0		NA	FALSE	1	615	Non-small cell carcinoma	Respiratory system - Lung and bronchus	Respiratory	NSCLC	70	LINAC	339	1	1.68373	0	Respiratory	1.24892	0.320679	(1.0,1.5]	2006.83	UnableToWorkOrSelfCare KPS 0-70	NSCLC	0.928106	(56-67]	0	NA	NA
181	184	patient_137	patient_137	63.8849	F	20	Occipital	4.21	0	NA						0	0	316	NA	0	0		NA	TRUE	1	603	Malignant melanoma	Digestive system - Rectum	GI	Melanoma	90	LINAC	36	1	1.65088	0	GI	2.00337	1.00243	(2.0,2.5]	2006.83	NormalActivityAndWork KPS 80-100	Melanoma	0.865137	(56-67]	1	17142	36
182	185		patient_137	63.8849	F	20	Occipital	0.74	0	NA						0	0	316	NA	0	0		NA	TRUE	1	603	Malignant melanoma	Digestive system - Rectum	GI	Melanoma	90	LINAC	36	1	1.65088	0	GI	1.12222	0.166355	(1.0,1.5]	2006.83	NormalActivityAndWork KPS 80-100	Melanoma	0.865137	(56-67]	1	17142	36
183	186		patient_137	63.8849	F	20	Frontal	0.98	0	NA						0	0	316	NA	0	0		NA	TRUE	1	603	Malignant melanoma	Digestive system - Rectum	GI	Melanoma	90	LINAC	36	1	1.65088	0	GI	1.23237	0.30144	(1.0,1.5]	2006.83	NormalActivityAndWork KPS 80-100	Melanoma	0.865137	(56-67]	1	17142	36
184	187	patient_138	patient_138	58.2767	F	16	Cerebellum	2.24	0	NA						0	0	670	NA	0	0		NA	FALSE	1	793	Papillary carcinoma	Endocrine system - Thyroid	Thyroid	Other	100	LINAC	670	1	2.17106	0	Thyroid	1.62337	0.698988	(1.5,2.0]	2006.86	NormalActivityAndWork KPS 80-100	Other	1.83431	(56-67]	0	NA	NA
185	188	patient_139	patient_139	73.8192	F	18	Frontal	3.01	1	79	Clinically and radiographically defined failure	increase in size	No	No	referred for WBRT	0	1	79	NA	0	0		NA	FALSE	1	123	Non-small cell carcinoma	Respiratory system - Lung and bronchus	Respiratory	NSCLC	90	LINAC	79	1	0.336746	1	Respiratory	1.79139	0.841077	(1.5,2.0]	2006.92	NormalActivityAndWork KPS 80-100	NSCLC	0.216284	(67-95]	0	NA	NA
186	189	patient_140	patient_140	77.2192	M	20	Cerebellum	0.75	0	NA						0	0	15	NA	0	0		NA	FALSE	1	55	Adenocarcinoma, unclassified	Respiratory system - Lung and bronchus	Respiratory	NSCLC	90	LINAC	15	1	0.150578	0	Respiratory	1.12725	0.17281	(1.0,1.5]	2007.05	NormalActivityAndWork KPS 80-100	NSCLC	0.0410666	(67-95]	0	NA	NA
187	190		patient_140	77.2192	M	20	Frontal	0.12	0	NA						0	0	15	NA	0	0		NA	FALSE	1	55	Adenocarcinoma, unclassified	Respiratory system - Lung and bronchus	Respiratory	NSCLC	90	LINAC	15	1	0.150578	0	Respiratory	0.611966	-0.708476	(0.5,1.0]	2007.05	NormalActivityAndWork KPS 80-100	NSCLC	0.0410666	(67-95]	0	NA	NA
188	191	patient_141	patient_141	65.6	M	18	Occipital	0.48	0	NA						0	0	111	NA	0	0		NA	FALSE	1	263	Malignant melanoma	Skin (excluding basal and squamous) - Melanoma-skin	Skin	Melanoma	90	LINAC	111	1	0.720035	0	Skin	0.971436	-0.0418091	(0.5,1.0]	2007.01	NormalActivityAndWork KPS 80-100	Melanoma	0.303893	(56-67]	0	NA	NA
189	192		patient_141	65.6	M	18	Basal Ganglia	3.03	0	NA						0	0	111	NA	0	0		NA	FALSE	1	263	Malignant melanoma	Skin (excluding basal and squamous) - Melanoma-skin	Skin	Melanoma	90	LINAC	111	1	0.720035	0	Skin	1.79535	0.844261	(1.5,2.0]	2007.01	NormalActivityAndWork KPS 80-100	Melanoma	0.303893	(56-67]	0	NA	NA
190	193	patient_142	patient_142	54.4904	M	18	Parietal	0.6	1	176	Tumor progression on pathology					0	1	176	NA	0	1	0	176	FALSE	0	4848	Malignant melanoma	Skin (excluding basal and squamous) - Melanoma-skin	Skin	Melanoma	100	LINAC	176	0	13.2727	1	Skin	1.04645	0.0655003	(1.0,1.5]	2007.06	NormalActivityAndWork KPS 80-100	Melanoma	0.481849	(15-56]	0	NA	NA
191	194	patient_143	patient_143	55.4986	M	19	Frontal	0.65	0	NA						0	0	28	NA	0	0		NA	FALSE	1	93	Adenocarcinoma, unclassified	Urinary System - Kidney and renal pelvis	Genitourin.	Other	70	LINAC	28	1	0.254613	0	Genitourin.	1.07474	0.103993	(1.0,1.5]	2007.1	UnableToWorkOrSelfCare KPS 0-70	Other	0.0766577	(15-56]	0	NA	NA
192	195	patient_144	patient_144	54.6548	M	16	Cerebellum	3.33	0	NA						0	0	6	NA	0	0		NA	FALSE	1	41	Carcinoma with squamous metaplasia	Respiratory system - Lung and bronchus	Respiratory	NSCLC	60	LINAC	6	1	0.112249	0	Respiratory	1.85274	0.889663	(1.5,2.0]	2007.12	UnableToWorkOrSelfCare KPS 0-70	NSCLC	0.0164267	(15-56]	0	NA	NA
193	196	patient_145	patient_145	65.9342	F	18	Cerebellum	0.67	1	126	Clinically and radiographically defined failure	increase in size, enhancement and nodularity	Yes	Yes	WBRT for local and distant progressive metastatic disease	0	1	126	NA	0	0		NA	FALSE	1	250	Non-small cell carcinoma	Respiratory system - Lung and bronchus	Respiratory	NSCLC	90	LINAC	126	1	0.684444	1	Respiratory	1.08566	0.118566	(1.0,1.5]	2007.16	NormalActivityAndWork KPS 80-100	NSCLC	0.34496	(56-67]	0	NA	NA
194	197	patient_146	patient_146	76.5068	M	20	Frontal	0.76	0	NA						0	0	833	NA	0	0		NA	FALSE	1	900	Adenocarcinoma, unclassified	Urinary System - Kidney and renal pelvis	Genitourin.	Other	90	LINAC	833	1	2.464	0	Genitourin.	1.13224	0.179179	(1.0,1.5]	2007.18	NormalActivityAndWork KPS 80-100	Other	2.28057	(67-95]	0	NA	NA
195	198	patient_147	patient_147	66.3233	F	18	Frontal	3.24	1	128	Clinically and radiographically defined failure	increase in size, enhancement and nodularity consistent with recurrence	Yes	Yes	Steroids	0	1	128	NA	0	0		NA	FALSE	1	839	Adenocarcinoma, unclassified	Breast	Breast	Breast	50	LINAC	128	1	2.29699	1	Breast	1.8359	0.876487	(1.5,2.0]	2007.18	UnableToWorkOrSelfCare KPS 0-70	Breast	0.350435	(56-67]	0	NA	NA
196	199		patient_147	66.3233	F	20	Cerebellum	0.23	0	NA						0	0	128	NA	0	0		NA	FALSE	1	839	Adenocarcinoma, unclassified	Breast	Breast	Breast	50	LINAC	128	1	2.29699	0	Breast	0.760168	-0.395609	(0.5,1.0]	2007.18	UnableToWorkOrSelfCare KPS 0-70	Breast	0.350435	(56-67]	0	NA	NA
197	200	patient_148	patient_148	64.5836	M	18	Parietal	1.27	0	NA						0	0	221	NA	0	0		NA	FALSE	1	242	Malignant melanoma	Skin (excluding basal and squamous) - Melanoma-skin	Skin	Melanoma	100	LINAC	221	1	0.662542	0	Skin	1.34359	0.426098	(1.0,1.5]	2007.19	NormalActivityAndWork KPS 80-100	Melanoma	0.605048	(56-67]	0	NA	NA
198	201	patient_149	patient_149	46.2466	F	18	Frontal	0.34	0	NA						0	0	104	NA	0	0		NA	TRUE	1	368	ADENOSQUAMOUS CARCINOMA/Adenosquamous carcinoma	Respiratory system - Lung and bronchus	Respiratory	NSCLC	90	LINAC	13	1	1.0075	0	Respiratory	0.865951	-0.207642	(0.5,1.0]	2007.21	NormalActivityAndWork KPS 80-100	NSCLC	0.284729	(15-56]	1	17258	13
199	202		patient_149	46.2466	F	15	Cerebellum	5.3	0	NA						0	0	104	NA	0	0		NA	TRUE	1	368	ADENOSQUAMOUS CARCINOMA/Adenosquamous carcinoma	Respiratory system - Lung and bronchus	Respiratory	NSCLC	90	LINAC	13	1	1.0075	0	Respiratory	2.16318	1.11315	(2.0,2.5]	2007.21	NormalActivityAndWork KPS 80-100	NSCLC	0.284729	(15-56]	1	17258	13
200	203	patient_150	patient_150	51.726	M	19	Parietal	2.87	0	NA						0	0	33	NA	0	0		NA	FALSE	1	72	Malignant melanoma	Skin (excluding basal and squamous) - Melanoma-skin	Skin	Melanoma	80	LINAC	33	1	0.19712	0	Skin	1.76317	0.818172	(1.5,2.0]	2007.24	NormalActivityAndWork KPS 80-100	Melanoma	0.0903466	(15-56]	0	NA	NA
201	204		patient_150	51.726	M	18	Occipital	0.26	0	NA						0	0	33	NA	0	0		NA	FALSE	1	72	Malignant melanoma	Skin (excluding basal and squamous) - Melanoma-skin	Skin	Melanoma	80	LINAC	33	1	0.19712	0	Skin	0.791878	-0.33665	(0.5,1.0]	2007.24	NormalActivityAndWork KPS 80-100	Melanoma	0.0903466	(15-56]	0	NA	NA
202	205	patient_151	patient_151	33.7781	F	18	Cerebellum	2.06	0	NA						0	0	51	NA	0	0		NA	FALSE	1	673	Carcinoma, unclassified	Digestive system - Liver and intrahepatic bile duct	GI	Other	90	LINAC	51	1	1.84252	0	GI	1.57866	0.658704	(1.5,2.0]	2007.25	NormalActivityAndWork KPS 80-100	Other	0.139627	(15-56]	0	NA	NA
203	206	patient_152	patient_152	54.3808	F	16	Frontal	7.84	0	NA						0	0	151	NA	0	0		NA	FALSE	1	439	Non-small cell carcinoma	Respiratory system - Lung and bronchus	Respiratory	NSCLC	100	LINAC	151	1	1.20188	0	Respiratory	2.46475	1.30144	(2.0,2.5]	2007.25	NormalActivityAndWork KPS 80-100	NSCLC	0.413404	(15-56]	0	NA	NA
204	207	patient_153	patient_153	57.1014	M	16	Frontal	1.42	0	NA						0	0	121	NA	0	0		NA	TRUE	1	181	Merkel cell carcinoma	Respiratory system - Lung and bronchus	Respiratory	Other	100	LINAC	7	1	0.495537	0	Respiratory	1.39454	0.479786	(1.0,1.5]	2007.27	NormalActivityAndWork KPS 80-100	Other	0.331271	(56-67]	1	17272	7
205	208		patient_153	57.1014	M	18	Cerebellum	0.13	0	NA						0	0	121	NA	0	0		NA	TRUE	1	181	Merkel cell carcinoma	Respiratory system - Lung and bronchus	Respiratory	Other	100	LINAC	7	1	0.495537	0	Respiratory	0.628514	-0.669983	(0.5,1.0]	2007.27	NormalActivityAndWork KPS 80-100	Other	0.331271	(56-67]	1	17272	7
206	209	patient_154	patient_154	38.926	M	18	Frontal	1.17	0	NA						0	0	211	NA	0	0		NA	FALSE	1	237	Malignant melanoma	Skin (excluding basal and squamous) - Melanoma-skin	Skin	Melanoma	90	LINAC	211	1	0.648853	0	Skin	1.30736	0.386658	(1.0,1.5]	2007.27	NormalActivityAndWork KPS 80-100	Melanoma	0.577671	(15-56]	0	NA	NA
207	210	patient_155	patient_155	75.9178	M	20	Parietal	0.79	0	NA						0	0	16	NA	0	0		NA	FALSE	1	42	Extraskeletal osteosarcoma	Bones and joints	Bones and joints	Other	60	LINAC	16	1	0.114987	0	Other	1.14695	0.197797	(1.0,1.5]	2007.28	UnableToWorkOrSelfCare KPS 0-70	Other	0.0438044	(67-95]	0	NA	NA
208	211	patient_156	patient_156	75.2548	F	18	Frontal	4.02	1	62	Clinically and radiographically defined failure	increase in size, peritumoral edema	Yes	Yes	WBRT for local progressive metastatic disease	0	1	62	NA	0	0		NA	FALSE	1	246	Adenocarcinoma, unclassified	Respiratory system - Lung and bronchus	Respiratory	NSCLC	80	LINAC	62	1	0.673493	1	Respiratory	1.97277	0.980221	(1.5,2.0]	2007.2	NormalActivityAndWork KPS 80-100	NSCLC	0.169742	(67-95]	0	NA	NA
209	212	patient_157	patient_157	50.4137	F	18	Parietal	5.55	0	NA						0	0	687	NA	0	0		NA	FALSE	1	724	Adenocarcinoma, unclassified	Breast	Breast	Breast	100	LINAC	687	1	1.98215	0	Breast	2.19667	1.13532	(2.0,2.5]	2007.29	NormalActivityAndWork KPS 80-100	Breast	1.88085	(15-56]	0	NA	NA
210	213		patient_157	50.4137	F	20	Frontal	0.05	0	NA						0	0	526	NA	0	0		NA	FALSE	1	563	Adenocarcinoma, unclassified	Breast	Breast	Breast	100	LINAC	526	1	1.54137	0	Breast	0.457078	-1.12949	(0.0,0.5]	2007.73	NormalActivityAndWork KPS 80-100	Breast	1.44007	(15-56]	0	NA	NA
211	214	patient_158	patient_158	63.3973	F	16	Frontal	1.54	0	NA						0	0	61	NA	0	0		NA	FALSE	1	101	ADENOSQUAMOUS CARCINOMA/Adenosquamous carcinoma	Respiratory system - Lung and bronchus	Respiratory	NSCLC	100	LINAC	61	1	0.276515	0	Respiratory	1.43276	0.518799	(1.0,1.5]	2007.31	NormalActivityAndWork KPS 80-100	NSCLC	0.167004	(56-67]	0	NA	NA
212	215	patient_159	patient_159	64.1562	F	18	Cerebellum	0.57	0	NA						0	0	60	NA	0	0		NA	FALSE	1	953	Carcinoma with squamous metaplasia	Respiratory system - Lung and bronchus	Respiratory	NSCLC	90	LINAC	60	1	2.6091	0	Respiratory	1.02871	0.0408334	(1.0,1.5]	2007.32	NormalActivityAndWork KPS 80-100	NSCLC	0.164267	(56-67]	0	NA	NA
213	216	patient_160	patient_160	59.3808	M	20	Frontal	2	0	NA						0	0	133	NA	0	0		NA	TRUE	1	215	Adenocarcinoma, unclassified	Urinary System - Kidney and renal pelvis	Genitourin.	Other	90	LINAC	16	1	0.588622	0	Genitourin.	1.56319	0.644489	(1.5,2.0]	2007.36	NormalActivityAndWork KPS 80-100	Other	0.364124	(56-67]	1	17316	16
214	217		patient_160	59.3808	M	18	Frontal	0.09	0	NA						0	0	133	NA	0	0		NA	TRUE	1	215	Adenocarcinoma, unclassified	Urinary System - Kidney and renal pelvis	Genitourin.	Other	90	LINAC	16	1	0.588622	0	Genitourin.	0.556008	-0.846822	(0.5,1.0]	2007.36	NormalActivityAndWork KPS 80-100	Other	0.364124	(56-67]	1	17316	16
215	218	patient_161	patient_161	69.389	F	18	Frontal	1.59	0	NA						0	0	37	NA	0	0		NA	FALSE	1	126	Clear cell (mesonephroid) carcinoma	Urinary System - Kidney and renal pelvis	Genitourin.	Other	80	LINAC	37	1	0.34496	0	Genitourin.	1.4481	0.534164	(1.0,1.5]	2007.38	NormalActivityAndWork KPS 80-100	Other	0.101298	(67-95]	0	NA	NA
216	219		patient_161	69.389	F	20	Parietal	0.12	0	NA						0	0	37	NA	0	0		NA	FALSE	1	126	Clear cell (mesonephroid) carcinoma	Urinary System - Kidney and renal pelvis	Genitourin.	Other	80	LINAC	37	1	0.34496	0	Genitourin.	0.611966	-0.708476	(0.5,1.0]	2007.38	NormalActivityAndWork KPS 80-100	Other	0.101298	(67-95]	0	NA	NA
217	220	patient_162	patient_162	59.4466	M	20	Temporal	1.01	0	NA						0	0	53	NA	0	0		NA	FALSE	1	83	Malignant melanoma	Skin (excluding basal and squamous) - Melanoma-skin	Skin	Melanoma	80	LINAC	53	1	0.227235	0	Skin	1.24482	0.315941	(1.0,1.5]	2007.39	NormalActivityAndWork KPS 80-100	Melanoma	0.145102	(56-67]	0	NA	NA
218	221		patient_162	59.4466	M	20	Frontal	0.12	0	NA						0	0	53	NA	0	0		NA	FALSE	1	83	Malignant melanoma	Skin (excluding basal and squamous) - Melanoma-skin	Skin	Melanoma	80	LINAC	53	1	0.227235	0	Skin	0.611966	-0.708476	(0.5,1.0]	2007.39	NormalActivityAndWork KPS 80-100	Melanoma	0.145102	(56-67]	0	NA	NA
219	222		patient_162	59.4466	M	18	Falx -> Cerebri	0.24	0	NA						0	0	53	NA	0	0		NA	FALSE	1	83	Malignant melanoma	Skin (excluding basal and squamous) - Melanoma-skin	Skin	Melanoma	80	LINAC	53	1	0.227235	0	Skin	0.771029	-0.375142	(0.5,1.0]	2007.39	NormalActivityAndWork KPS 80-100	Melanoma	0.145102	(56-67]	0	NA	NA
220	223	patient_163	patient_163	76.7288	M	18	Frontal	0.91	1	81	Clinically and radiographically defined failure	Hemorrhagic conversion	No	No	Hospice	0	1	81	NA	0	0		NA	FALSE	1	187	Malignant melanoma	Skin (excluding basal and squamous) - Melanoma-skin	Skin	Melanoma	90	LINAC	81	1	0.511964	1	Skin	1.2023	0.265802	(1.0,1.5]	2007.41	NormalActivityAndWork KPS 80-100	Melanoma	0.22176	(67-95]	0	NA	NA
221	224	patient_164	patient_164	80.0247	M	16	Occipital	4.23	0	NA						0	0	182	NA	0	0		NA	FALSE	1	245	Adenocarcinoma, unclassified	Digestive system - Colon	GI	Other	80	LINAC	182	1	0.670755	0	GI	2.00654	1.00471	(2.0,2.5]	2007.42	NormalActivityAndWork KPS 80-100	Other	0.498275	(67-95]	0	NA	NA
222	225		patient_164	80.0247	M	18	Temporal	0.17	0	NA						0	0	182	NA	0	0		NA	FALSE	1	245	Adenocarcinoma, unclassified	Digestive system - Colon	GI	Other	80	LINAC	182	1	0.670755	0	GI	0.687306	-0.540976	(0.5,1.0]	2007.42	NormalActivityAndWork KPS 80-100	Other	0.498275	(67-95]	0	NA	NA
223	226	patient_165	patient_165	65.1589	M	16	Frontal	6.2	0	NA						0	0	56	NA	0	0		NA	TRUE	1	315	Malignant melanoma	Unk	Unk	Melanoma	90	LINAC	19	1	0.862399	0	Other	2.27928	1.18858	(2.0,2.5]	2007.38	NormalActivityAndWork KPS 80-100	Melanoma	0.153315	(56-67]	1	17323	19
224	227	patient_166	patient_166	40.9699	F	18	Occipital	1.04	0	NA						0	0	49	NA	0	0		NA	FALSE	1	286	Adenocarcinoma, unclassified	Breast	Breast	Breast	90	LINAC	49	1	0.783004	0	Breast	1.25703	0.330017	(1.0,1.5]	2007.39	NormalActivityAndWork KPS 80-100	Breast	0.134151	(15-56]	0	NA	NA
225	228	patient_167	patient_167	71.5452	F	20	Parietal	0.2	0	NA						0	0	107	NA	0	0		NA	FALSE	1	169	Adenocarcinoma, unclassified	Respiratory system - Lung and bronchus	Respiratory	NSCLC	80	LINAC	107	1	0.462684	0	Respiratory	0.725566	-0.462821	(0.5,1.0]	2007.46	NormalActivityAndWork KPS 80-100	NSCLC	0.292942	(67-95]	0	NA	NA
226	229		patient_167	71.5452	F	20	Temporal	0.13	0	NA						0	0	107	NA	0	0		NA	FALSE	1	169	Adenocarcinoma, unclassified	Respiratory system - Lung and bronchus	Respiratory	NSCLC	80	LINAC	107	1	0.462684	0	Respiratory	0.628514	-0.669983	(0.5,1.0]	2007.46	NormalActivityAndWork KPS 80-100	NSCLC	0.292942	(67-95]	0	NA	NA
227	230		patient_167	71.5452	F	16	Ventricles	3.08	0	NA						0	0	107	NA	0	0		NA	FALSE	1	169	Adenocarcinoma, unclassified	Respiratory system - Lung and bronchus	Respiratory	NSCLC	80	LINAC	107	1	0.462684	0	Respiratory	1.80517	0.852132	(1.5,2.0]	2007.46	NormalActivityAndWork KPS 80-100	NSCLC	0.292942	(67-95]	0	NA	NA
228	231	patient_168	patient_168	55.8329	F	20	Frontal	0.57	0	NA						0	0	1616	NA	0	0		NA	FALSE	1	1721	Renal cell carcinoma	Urinary System - Kidney and renal pelvis	Genitourin.	Renal Cell Carcinoma	90	LINAC	1616	1	4.71171	0	Genitourin.	1.02871	0.0408334	(1.0,1.5]	2007.47	NormalActivityAndWork KPS 80-100	Renal Cell Carcinoma	4.42425	(15-56]	0	NA	NA
229	232	patient_169	patient_169	50.6055	F	16	Frontal	2.69	1	164	Tumor progression on pathology					0	1	164	NA	0	1	0	164	FALSE	0	4694	Adenocarcinoma, unclassified	Breast	Breast	Breast	100	LINAC	164	0	12.8511	1	Breast	1.72551	0.787024	(1.5,2.0]	2007.48	NormalActivityAndWork KPS 80-100	Breast	0.448995	(15-56]	0	NA	NA
230	233	patient_170	patient_170	74.3644	F	18	Cerebellum	0.92	0	NA						0	0	455	NA	0	0		NA	FALSE	0	4357	Malignant melanoma	Skin (excluding basal and squamous) - Melanoma-skin	Skin	Melanoma	90	LINAC	455	0	11.9285	0	Skin	1.20669	0.271057	(1.0,1.5]	2008.49	NormalActivityAndWork KPS 80-100	Melanoma	1.24569	(67-95]	0	NA	NA
231	234	patient_171	patient_171	57.9616	M	18	Cerebellum	3.03	1	469	Radiation necrosis on pathology					1	0	469	NA	0	1	1	469	TRUE	1	2933	Non-small cell carcinoma	Respiratory system - Lung and bronchus	Respiratory	NSCLC	80	LINAC	101	0	8.0299	0	Respiratory	1.79535	0.844261	(1.5,2.0]	2007.51	NormalActivityAndWork KPS 80-100	NSCLC	1.28402	(56-67]	1	17454	101
232	235	patient_172	patient_172	58.0192	F	16	Parietal	6.55	1	724	Radiation necrosis on pathology					1	0	724	NA	0	1	1	724	FALSE	1	1118	Clear cell (mesonephroid) carcinoma	Urinary System - Kidney and renal pelvis	Genitourin.	Other	80	LINAC	724	1	3.06083	0	Genitourin.	2.32139	1.21499	(2.0,2.5]	2007.52	NormalActivityAndWork KPS 80-100	Other	1.98215	(56-67]	0	NA	NA
233	236	patient_173	patient_173	64.5781	M	18	Frontal	4.95	0	NA						0	0	28	NA	0	0		NA	TRUE	1	134	Non-small cell carcinoma	Respiratory system - Lung and bronchus	Respiratory	NSCLC	90	LINAC	1	1	0.366862	0	Respiratory	2.11447	1.0803	(2.0,2.5]	2007.52	NormalActivityAndWork KPS 80-100	NSCLC	0.0766577	(56-67]	1	17358	1
234	237	patient_174	patient_174	65.7945	M	20	Occipital	1.58	1	89	Clinically and radiographically defined failure	Increase in size	No	Yes	referred for WBRT	0	1	89	NA	0	0		NA	FALSE	1	138	ADENOSQUAMOUS CARCINOMA/Adenosquamous carcinoma	Respiratory system - Lung and bronchus	Respiratory	NSCLC	90	LINAC	89	1	0.377813	1	Respiratory	1.44506	0.53113	(1.0,1.5]	2007.54	NormalActivityAndWork KPS 80-100	NSCLC	0.243662	(56-67]	0	NA	NA
235	238		patient_174	65.7945	M	18	Parietal	3.71	1	89	Clinically and radiographically defined failure	Increase in size	No	Yes	referred for WBRT	0	1	89	NA	0	0		NA	FALSE	1	138	ADENOSQUAMOUS CARCINOMA/Adenosquamous carcinoma	Respiratory system - Lung and bronchus	Respiratory	NSCLC	90	LINAC	89	1	0.377813	1	Respiratory	1.9207	0.941629	(1.5,2.0]	2007.54	NormalActivityAndWork KPS 80-100	NSCLC	0.243662	(56-67]	0	NA	NA
236	239		patient_174	65.7945	M	20	Cerebellum	0.24	1	89	Clinically and radiographically defined failure	Increase in size	No	Yes	referred for WBRT	0	1	89	NA	0	0		NA	FALSE	1	138	ADENOSQUAMOUS CARCINOMA/Adenosquamous carcinoma	Respiratory system - Lung and bronchus	Respiratory	NSCLC	90	LINAC	89	1	0.377813	1	Respiratory	0.771029	-0.375142	(0.5,1.0]	2007.54	NormalActivityAndWork KPS 80-100	NSCLC	0.243662	(56-67]	0	NA	NA
237	240	patient_175	patient_175	63.9562	F	20	Frontal	1.64	0	NA						0	0	720	NA	0	0		NA	FALSE	1	873	Adenocarcinoma, unclassified	Urinary System - Kidney and renal pelvis	Genitourin.	Other	100	LINAC	720	1	2.39008	0	Genitourin.	1.46313	0.549054	(1.0,1.5]	2007.6	NormalActivityAndWork KPS 80-100	Other	1.9712	(56-67]	0	NA	NA
238	241	patient_176	patient_176	58.0274	M	20	Frontal	1.08	0	NA						0	0	2311	NA	0	0		NA	TRUE	0	4189	Non-small cell carcinoma	Respiratory system - Lung and bronchus	Respiratory	NSCLC	100	LINAC	1084	0	11.4685	0	Respiratory	1.27294	0.348166	(1.0,1.5]	2007.62	NormalActivityAndWork KPS 80-100	NSCLC	6.327	(56-67]	1	18476	1084
239	242		patient_176	58.0274	M	20	Frontal	0.11	0	NA						0	0	2311	NA	0	0		NA	TRUE	0	4189	Non-small cell carcinoma	Respiratory system - Lung and bronchus	Respiratory	NSCLC	100	LINAC	1084	0	11.4685	0	Respiratory	0.594472	-0.750319	(0.5,1.0]	2007.62	NormalActivityAndWork KPS 80-100	NSCLC	6.327	(56-67]	1	18476	1084
240	243	patient_177	patient_177	62.8959	F	20	Frontal	0.64	0	NA						0	0	71	NA	0	0		NA	FALSE	1	217	Non-small cell carcinoma	Respiratory system - Lung and bronchus	Respiratory	NSCLC	70	LINAC	71	1	0.594097	0	Respiratory	1.0692	0.0965367	(1.0,1.5]	2007.62	UnableToWorkOrSelfCare KPS 0-70	NSCLC	0.194382	(56-67]	0	NA	NA
241	244		patient_177	62.8959	F	20	Frontal	0.09	0	NA						0	0	71	NA	0	0		NA	FALSE	1	217	Non-small cell carcinoma	Respiratory system - Lung and bronchus	Respiratory	NSCLC	70	LINAC	71	1	0.594097	0	Respiratory	0.556008	-0.846822	(0.5,1.0]	2007.62	UnableToWorkOrSelfCare KPS 0-70	NSCLC	0.194382	(56-67]	0	NA	NA
242	245		patient_177	62.8959	F	20	Frontal	0.14	0	NA						0	0	71	NA	0	0		NA	FALSE	1	217	Non-small cell carcinoma	Respiratory system - Lung and bronchus	Respiratory	NSCLC	70	LINAC	71	1	0.594097	0	Respiratory	0.644233	-0.634345	(0.5,1.0]	2007.62	UnableToWorkOrSelfCare KPS 0-70	NSCLC	0.194382	(56-67]	0	NA	NA
243	246	patient_178	patient_178	60.9397	F	18	Frontal	5.73	0	NA						0	0	22	NA	0	0		NA	FALSE	1	30	Bronchioloalveolar adenocarcinoma	Respiratory system - Lung and bronchus	Respiratory	NSCLC	90	LINAC	22	1	0.0821333	0	Respiratory	2.22017	1.15067	(2.0,2.5]	2007.5	NormalActivityAndWork KPS 80-100	NSCLC	0.0602311	(56-67]	0	NA	NA
244	247	patient_179	patient_179	62.2329	M	18	Temporal	2.68	1	166	Clinically and radiographically defined failure	increase in size and hemorrhagic conversion, peritumoral edema and mass effect	Yes	Yes	Steroids	0	1	166	NA	0	0		NA	TRUE	1	225	Malignant melanoma	Skin (excluding basal and squamous) - Melanoma-skin	Skin	Melanoma	100	LINAC	94	1	0.616	0	Skin	1.72337	0.785233	(1.5,2.0]	2007.62	NormalActivityAndWork KPS 80-100	Melanoma	0.454471	(56-67]	1	17489	94
245	248		patient_179	62.2329	M	18	Frontal	3.06	1	166	Clinically and radiographically defined failure	increase in size, peritumoral edema	Yes	Yes	Steroids	0	1	166	NA	0	0		NA	TRUE	1	225	Malignant melanoma	Skin (excluding basal and squamous) - Melanoma-skin	Skin	Melanoma	100	LINAC	94	1	0.616	0	Skin	1.80125	0.848999	(1.5,2.0]	2007.62	NormalActivityAndWork KPS 80-100	Melanoma	0.454471	(56-67]	1	17489	94
246	249		patient_179	62.2329	M	20	Parietal	0.05	0	NA						0	0	200	NA	0	0		NA	TRUE	1	225	Malignant melanoma	Skin (excluding basal and squamous) - Melanoma-skin	Skin	Melanoma	100	LINAC	94	1	0.616	0	Skin	0.457078	-1.12949	(0.0,0.5]	2007.62	NormalActivityAndWork KPS 80-100	Melanoma	0.547555	(56-67]	1	17489	94
247	250	patient_180	patient_180	62.5068	M	18	Temporal	2.9	1	211	Tumor progression on pathology					0	1	211	NA	0	1	0	211	FALSE	0	5234	Carcinoma with squamous metaplasia	Respiratory system - Lung and bronchus	Respiratory	NSCLC	90	LINAC	211	0	14.3295	1	Respiratory	1.76929	0.823173	(1.5,2.0]	2007.69	NormalActivityAndWork KPS 80-100	NSCLC	0.577671	(56-67]	0	NA	NA
248	251	patient_181	patient_181	44.3452	M	18	Frontal	0.91	1	148	Tumor progression on pathology					0	1	148	NA	0	1	0	148	FALSE	1	1363	Adenocarcinoma, unclassified	Urinary System - Kidney and renal pelvis	Genitourin.	Other	90	LINAC	148	1	3.73159	1	Genitourin.	1.2023	0.265802	(1.0,1.5]	2007.7	NormalActivityAndWork KPS 80-100	Other	0.405191	(15-56]	0	NA	NA
249	252		patient_181	44.3452	M	20	Cerebellum	0.12	0	NA						0	0	60	NA	0	0		NA	FALSE	1	1363	Adenocarcinoma, unclassified	Urinary System - Kidney and renal pelvis	Genitourin.	Other	90	LINAC	60	1	3.73159	0	Genitourin.	0.611966	-0.708476	(0.5,1.0]	2007.7	NormalActivityAndWork KPS 80-100	Other	0.164267	(15-56]	0	NA	NA
250	253	patient_182	patient_182	57.7945	F	18	Frontal	3.32	0	NA						0	0	57	NA	0	0		NA	FALSE	1	140	Adenocarcinoma, unclassified	Digestive system - Colon	GI	Other	90	LINAC	57	1	0.383289	0	GI	1.85089	0.888217	(1.5,2.0]	2007.71	NormalActivityAndWork KPS 80-100	Other	0.156053	(56-67]	0	NA	NA
251	254	patient_183	patient_183	57.189	M	17	Frontal	1.46	0	NA						0	0	125	NA	0	0		NA	TRUE	1	176	Lentigo maligna melanoma	Skin (excluding basal and squamous) - Melanoma-skin	Skin	Other	100	LINAC	43	1	0.481849	0	Skin	1.40751	0.493145	(1.0,1.5]	2007.72	NormalActivityAndWork KPS 80-100	Other	0.342222	(56-67]	1	17471	43
252	255		patient_183	57.189	M	20	Frontal	1	0	NA						0	0	125	NA	0	0		NA	TRUE	1	176	Lentigo maligna melanoma	Skin (excluding basal and squamous) - Melanoma-skin	Skin	Other	100	LINAC	43	1	0.481849	0	Skin	1.2407	0.311155	(1.0,1.5]	2007.72	NormalActivityAndWork KPS 80-100	Other	0.342222	(56-67]	1	17471	43
253	256	patient_184	patient_184	59.1918	M	18	Occipital	1.78	0	NA						0	0	291	NA	0	0		NA	TRUE	1	664	Adenocarcinoma, unclassified	Urinary System - Kidney and renal pelvis	Genitourin.	Other	90	LINAC	218	1	1.81788	0	Genitourin.	1.50363	0.588448	(1.5,2.0]	2007.72	NormalActivityAndWork KPS 80-100	Other	0.796693	(56-67]	1	17647	218
254	257	patient_185	patient_185	55.9863	F	20	Ventricles	0.56	0	NA						0	0	203	NA	0	0		NA	FALSE	1	528	Malignant melanoma	Unk	Unk	Melanoma	90	LINAC	203	1	1.44555	0	Other	1.02266	0.0323217	(1.0,1.5]	2007.75	NormalActivityAndWork KPS 80-100	Melanoma	0.555768	(15-56]	0	NA	NA
255	258	patient_186	patient_186	50.0795	F	18	Frontal	1.4	1	80	Tumor progression on pathology					0	1	80	NA	0	1	0	80	FALSE	1	163	Adenocarcinoma, unclassified	Digestive system - Rectum	GI	Other	90	LINAC	80	1	0.446257	1	GI	1.38796	0.472964	(1.0,1.5]	2007.75	NormalActivityAndWork KPS 80-100	Other	0.219022	(15-56]	0	NA	NA
256	259	patient_187	patient_187	69.0658	F	18	Occipital	1.38	0	NA						0	0	138	NA	0	0		NA	TRUE	1	435	ADENOSQUAMOUS CARCINOMA/Adenosquamous carcinoma	Respiratory system - Lung and bronchus	Respiratory	NSCLC	80	LINAC	1	1	1.19093	0	Respiratory	1.38132	0.466045	(1.0,1.5]	2007.77	NormalActivityAndWork KPS 80-100	NSCLC	0.377813	(67-95]	1	17450	1
257	260	patient_188	patient_188	74.2932	F	18	Temporal	3.34	0	NA						0	0	53	NA	0	0		NA	FALSE	1	97	Unclassified tumor - uncertain whether benign or malignant	Endocrine system - Thyroid	Thyroid	Other	90	LINAC	53	1	0.265564	0	Thyroid	1.8546	0.891105	(1.5,2.0]	2007.78	NormalActivityAndWork KPS 80-100	Other	0.145102	(67-95]	0	NA	NA
258	261	patient_189	patient_189	73.2219	M	18	Frontal	0.98	0	NA						0	0	29	NA	0	0		NA	FALSE	1	111	Transitional cell carcinoma and squamous cell carcinoma	Urinary System - Urinary bladder	Genitourin.	Other	80	LINAC	29	1	0.303893	0	Genitourin.	1.23237	0.30144	(1.0,1.5]	2007.79	NormalActivityAndWork KPS 80-100	Other	0.0793955	(67-95]	0	NA	NA
259	262	patient_190	patient_190	49.2301	M	18	Cerebellum	2.59	1	378	Tumor progression on pathology					0	1	378	NA	0	1	0	378	FALSE	0	5403	Malignant melanoma	Skin (excluding basal and squamous) - Melanoma-skin	Skin	Melanoma	70	LINAC	378	0	14.7922	1	Skin	1.70386	0.768806	(1.5,2.0]	2007.81	UnableToWorkOrSelfCare KPS 0-70	Melanoma	1.03488	(15-56]	0	NA	NA
260	263	patient_191	patient_191	61.1479	F	14	Brain Stem	0.2	0	NA						0	0	48	NA	0	0		NA	FALSE	1	100	Adenocarcinoma, unclassified	Breast	Breast	Breast	70	LINAC	48	1	0.273778	0	Breast	0.725566	-0.462821	(0.5,1.0]	2007.81	UnableToWorkOrSelfCare KPS 0-70	Breast	0.131413	(56-67]	0	NA	NA
261	264		patient_191	61.1479	F	20	Cerebellum	1	0	NA						0	0	48	NA	0	0		NA	FALSE	1	100	Adenocarcinoma, unclassified	Breast	Breast	Breast	70	LINAC	48	1	0.273778	0	Breast	1.2407	0.311155	(1.0,1.5]	2007.81	UnableToWorkOrSelfCare KPS 0-70	Breast	0.131413	(56-67]	0	NA	NA
262	265	patient_192	patient_192	71.5178	M	20	Occipital	1.04	1	69	Tumor progression on pathology					0	1	69	NA	0	1	0	69	FALSE	1	248	Malignant melanoma	Skin (excluding basal and squamous) - Melanoma-skin	Skin	Melanoma	90	LINAC	69	1	0.678968	1	Skin	1.25703	0.330017	(1.0,1.5]	2007.85	NormalActivityAndWork KPS 80-100	Melanoma	0.188907	(67-95]	0	NA	NA
263	266	patient_193	patient_193	75.1178	F	18	Frontal	2.15	1	24	Post-SRS hemorrhage requiring surgery					1	0	24	NA	0	1	0	24	FALSE	1	730	Malignant melanoma	Skin (excluding basal and squamous) - Melanoma-skin	Skin	Melanoma	80	LINAC	24	1	1.99858	0	Skin	1.60133	0.679268	(1.5,2.0]	2007.85	NormalActivityAndWork KPS 80-100	Melanoma	0.0657066	(67-95]	0	NA	NA
264	267	patient_194	patient_194	70.2411	M	16	Cerebellum	2.55	0	NA						0	0	170	NA	0	0		NA	FALSE	1	288	Non-small cell carcinoma	Respiratory system - Lung and bronchus	Respiratory	NSCLC	50	LINAC	170	1	0.788479	0	Respiratory	1.69504	0.761321	(1.5,2.0]	2007.87	UnableToWorkOrSelfCare KPS 0-70	NSCLC	0.465422	(67-95]	0	NA	NA
265	268	patient_195	patient_195	47.0795	F	15	Cerebellum	2.34	0	NA						0	0	70	NA	0	0		NA	FALSE	1	78	Sarcomatoid carcinoma	Respiratory system - Lung and bronchus	Respiratory	Other	90	LINAC	70	1	0.213547	0	Respiratory	1.64717	0.719992	(1.5,2.0]	2007.92	NormalActivityAndWork KPS 80-100	Other	0.191644	(15-56]	0	NA	NA
266	269	patient_196	patient_196	71.9096	M	20	Occipital	1.3	0	NA						0	0	69	NA	0	0		NA	FALSE	1	118	Non-small cell carcinoma	Respiratory system - Lung and bronchus	Respiratory	NSCLC	90	LINAC	69	1	0.323058	0	Respiratory	1.35409	0.437326	(1.0,1.5]	2007.92	NormalActivityAndWork KPS 80-100	NSCLC	0.188907	(67-95]	0	NA	NA
267	270	patient_197	patient_197	34.411	M	18	Occipital	3.68	0	NA						0	0	61	NA	0	0		NA	FALSE	1	119	Sarcomatoid carcinoma	Urinary System - Kidney and renal pelvis	Genitourin.	Other	40	LINAC	61	1	0.325795	0	Genitourin.	1.9155	0.937724	(1.5,2.0]	2007.93	UnableToWorkOrSelfCare KPS 0-70	Other	0.167004	(15-56]	0	NA	NA
268	271	patient_198	patient_198	84.7425	M	18	Ventricles	1.93	0	NA						0	0	77	NA	0	0		NA	FALSE	1	82	Adenocarcinoma, unclassified	Urinary System - Kidney and renal pelvis	Genitourin.	Other	100	LINAC	77	1	0.224498	0	Genitourin.	1.54473	0.627356	(1.5,2.0]	2007.95	NormalActivityAndWork KPS 80-100	Other	0.210809	(67-95]	0	NA	NA
269	272	patient_199	patient_199	55.9233	M	20	Parietal	0.92	0	NA						0	0	798	NA	0	0		NA	FALSE	1	877	ADENOSQUAMOUS CARCINOMA/Adenosquamous carcinoma	Respiratory system - Lung and bronchus	Respiratory	NSCLC	90	LINAC	798	1	2.40103	0	Respiratory	1.20669	0.271057	(1.0,1.5]	2007.96	NormalActivityAndWork KPS 80-100	NSCLC	2.18475	(15-56]	0	NA	NA
270	273	patient_200	patient_200	71.3616	M	20	Parietal	1.75	1	1133	Tumor progression on pathology					0	1	1133	NA	0	1	0	1133	FALSE	0	3753	Malignant melanoma	Skin (excluding basal and squamous) - Melanoma-skin	Skin	Melanoma	90	LINAC	1133	0	10.2749	1	Skin	1.49513	0.580274	(1.0,1.5]	2007.96	NormalActivityAndWork KPS 80-100	Melanoma	3.1019	(67-95]	0	NA	NA
271	274		patient_200	71.3616	M	18	Parietal	0.2	0	NA						0	0	1087	NA	0	0		NA	FALSE	0	3753	Malignant melanoma	Skin (excluding basal and squamous) - Melanoma-skin	Skin	Melanoma	90	LINAC	1087	0	10.2749	0	Skin	0.725566	-0.462821	(0.5,1.0]	2007.96	NormalActivityAndWork KPS 80-100	Melanoma	2.97596	(67-95]	0	NA	NA
272	275		patient_200	71.3616	M	20	Basal Ganglia	0.11	0	NA						0	0	1087	NA	0	0		NA	FALSE	0	3753	Malignant melanoma	Skin (excluding basal and squamous) - Melanoma-skin	Skin	Melanoma	90	LINAC	1087	0	10.2749	0	Skin	0.594472	-0.750319	(0.5,1.0]	2007.96	NormalActivityAndWork KPS 80-100	Melanoma	2.97596	(67-95]	0	NA	NA
273	276	patient_201	patient_201	68.5041	M	17	Frontal	3.43	1	309	Tumor progression on pathology					0	1	309	NA	0	1	0	309	FALSE	1	513	Carcinoma with squamous metaplasia	Respiratory system - Lung and bronchus	Respiratory	NSCLC	80	LINAC	309	1	1.40448	1	Respiratory	1.87111	0.903892	(1.5,2.0]	2008.02	NormalActivityAndWork KPS 80-100	NSCLC	0.845973	(67-95]	0	NA	NA
274	277	patient_202	patient_202	48.8329	M	18	Parietal	1.41	1	67	Tumor progression on pathology					0	1	67	NA	0	1	0	67	FALSE	0	5241	Malignant melanoma	Unk	Unk	Melanoma	100	LINAC	67	0	14.3487	1	Other	1.39126	0.476387	(1.0,1.5]	2008.03	NormalActivityAndWork KPS 80-100	Melanoma	0.183431	(15-56]	0	NA	NA
275	278	patient_203	patient_203	52.1178	F	18	Cerebellum	2.36	0	NA						0	0	1717	NA	0	0		NA	FALSE	1	2830	ADENOSQUAMOUS CARCINOMA/Adenosquamous carcinoma	Respiratory system - Lung and bronchus	Respiratory	NSCLC	100	LINAC	1717	0	7.74791	0	Respiratory	1.65185	0.724084	(1.5,2.0]	2008.04	NormalActivityAndWork KPS 80-100	NSCLC	4.70076	(15-56]	0	NA	NA
276	279	patient_204	patient_204	65.7342	M	18	Frontal	1.17	0	NA						0	0	145	NA	0	0		NA	FALSE	1	279	Carcinoma with squamous metaplasia	Respiratory system - Lung and bronchus	Respiratory	NSCLC	90	LINAC	145	1	0.763839	0	Respiratory	1.30736	0.386658	(1.0,1.5]	2008.04	NormalActivityAndWork KPS 80-100	NSCLC	0.396977	(56-67]	0	NA	NA
277	280	patient_205	patient_205	73.5233	F	17	Occipital	3.27	0	NA						0	0	35	NA	0	0		NA	FALSE	1	126	ADENOSQUAMOUS CARCINOMA/Adenosquamous carcinoma	Respiratory system - Lung and bronchus	Respiratory	NSCLC	70	LINAC	35	1	0.34496	0	Respiratory	1.84155	0.880919	(1.5,2.0]	2008.06	UnableToWorkOrSelfCare KPS 0-70	NSCLC	0.0958222	(67-95]	0	NA	NA
278	281	patient_206	patient_206	53.3178	F	18	Frontal	1.49	1	1380	Radiation necrosis on pathology					1	0	1380	NA	0	1	1	1380	TRUE	1	1468	Breast carcinoma, ductal type	Breast	Breast	Breast	60	LINAC	5	1	4.01905	0	Breast	1.41708	0.502926	(1.0,1.5]	2008.06	UnableToWorkOrSelfCare KPS 0-70	Breast	3.77813	(15-56]	1	17560	5
279	282	patient_207	patient_207	75.2849	F	20	Frontal	0.96	0	NA						0	0	617	NA	0	0		NA	FALSE	1	745	Epithelial-myoepithelial carcinoma	Genital system - Uterine endometrium - NOS	Genitourin.	Other	80	LINAC	617	1	2.03964	0	Genitourin.	1.22393	0.291524	(1.0,1.5]	2008.08	NormalActivityAndWork KPS 80-100	Other	1.68921	(67-95]	0	NA	NA
280	283		patient_207	75.2849	F	20	Basal Ganglia	0.15	0	NA						0	0	617	NA	0	0		NA	FALSE	1	745	Epithelial-myoepithelial carcinoma	Genital system - Uterine endometrium - NOS	Genitourin.	Other	80	LINAC	617	1	2.03964	0	Genitourin.	0.659221	-0.601166	(0.5,1.0]	2008.08	NormalActivityAndWork KPS 80-100	Other	1.68921	(67-95]	0	NA	NA
281	284	patient_208	patient_208	71.1808	M	20	Frontal	1.55	0	NA						0	0	17	NA	0	0		NA	FALSE	1	489	Merkel cell carcinoma	Skin - NOS	Skin	Other	80	LINAC	17	1	1.33877	0	Skin	1.43586	0.521912	(1.0,1.5]	2008.1	NormalActivityAndWork KPS 80-100	Other	0.0465422	(67-95]	0	NA	NA
282	285	patient_209	patient_209	87.726	M	20	Frontal	1.34	1	168	Clinically and radiographically defined failure	increase in size, peritumoral edema	Yes	Yes	referred for WBRT	0	1	168	NA	0	0		NA	FALSE	1	248	Malignant melanoma	Skin (excluding basal and squamous) - Melanoma-skin	Skin	Melanoma	80	LINAC	168	1	0.678968	1	Skin	1.36784	0.4519	(1.0,1.5]	2008.11	NormalActivityAndWork KPS 80-100	Melanoma	0.459946	(67-95]	0	NA	NA
283	286		patient_209	87.726	M	20	Frontal	0.21	1	168	Clinically and radiographically defined failure	increase in size, peritumoral edema	Yes	Yes	referred for WBRT	0	1	168	NA	0	0		NA	FALSE	1	248	Malignant melanoma	Skin (excluding basal and squamous) - Melanoma-skin	Skin	Melanoma	80	LINAC	168	1	0.678968	1	Skin	0.737463	-0.439357	(0.5,1.0]	2008.11	NormalActivityAndWork KPS 80-100	Melanoma	0.459946	(67-95]	0	NA	NA
284	287		patient_209	87.726	M	19	Cerebellum	0.15	1	131	Clinically and radiographically defined failure	increase in size, peritumoral edema	No	Yes	referred for WBRT	0	1	131	NA	0	0		NA	FALSE	1	211	Malignant melanoma	Skin (excluding basal and squamous) - Melanoma-skin	Skin	Melanoma	80	LINAC	131	1	0.577671	1	Skin	0.659221	-0.601166	(0.5,1.0]	2008.22	NormalActivityAndWork KPS 80-100	Melanoma	0.358649	(67-95]	0	NA	NA
285	288	patient_210	patient_210	19.3123	M	14	Frontal	8.48	0	NA						0	0	96	NA	0	0		NA	FALSE	1	460	Papillary carcinoma, follicular variant	Endocrine system - Thyroid	Thyroid	Other	100	LINAC	96	1	1.25938	0	Thyroid	2.53007	1.33918	(2.5,3.0]	2008.12	NormalActivityAndWork KPS 80-100	Other	0.262826	(15-56]	0	NA	NA
286	289		patient_210	19.3123	M	16	Cerebellopontine Angle	1.6	0	NA						0	0	96	NA	0	0		NA	FALSE	1	460	Papillary carcinoma, follicular variant	Endocrine system - Thyroid	Thyroid	Other	100	LINAC	96	1	1.25938	0	Thyroid	1.45113	0.537179	(1.0,1.5]	2008.12	NormalActivityAndWork KPS 80-100	Other	0.262826	(15-56]	0	NA	NA
287	290	patient_211	patient_211	70.6274	M	16	Frontal	9.34	1	41	Tumor progression on pathology					0	1	41	NA	0	1	0	41	FALSE	1	52	Malignant mesothelioma	Respiratory system - Lung and bronchus	Respiratory	Other	60	LINAC	41	1	0.142364	1	Respiratory	2.61286	1.38563	(2.5,3.0]	2008.16	UnableToWorkOrSelfCare KPS 0-70	Other	0.112249	(67-95]	0	NA	NA
288	291	patient_212	patient_212	61.6959	M	18	Parietal	0.6	1	743	Radiation necrosis on pathology					1	0	743	NA	0	1	1	743	FALSE	1	3863	Malignant melanoma	Skin (excluding basal and squamous) - Melanoma-skin	Skin	Melanoma	80	LINAC	743	0	10.576	0	Skin	1.04645	0.0655003	(1.0,1.5]	2008.17	NormalActivityAndWork KPS 80-100	Melanoma	2.03417	(56-67]	0	NA	NA
289	292	patient_213	patient_213	49.0822	M	20	Basal Ganglia	0.2	1	84	Clinically and radiographically defined failure	increase in size, peritumoral edema	Yes	Yes	Steroids	0	1	84	NA	0	0		NA	FALSE	1	157	Malignant melanoma	Skin (excluding basal and squamous) - Melanoma-skin	Skin	Melanoma	80	LINAC	84	1	0.429831	1	Skin	0.725566	-0.462821	(0.5,1.0]	2008.18	NormalActivityAndWork KPS 80-100	Melanoma	0.229973	(15-56]	0	NA	NA
290	293		patient_213	49.0822	M	20	Frontal	1.26	1	86	Tumor progression on pathology					0	1	86	NA	0	1	0	86	FALSE	1	157	Malignant melanoma	Skin (excluding basal and squamous) - Melanoma-skin	Skin	Melanoma	80	LINAC	86	1	0.429831	1	Skin	1.34006	0.422297	(1.0,1.5]	2008.18	NormalActivityAndWork KPS 80-100	Melanoma	0.235449	(15-56]	0	NA	NA
291	294	patient_214	patient_214	72.5945	M	18	Frontal	0.77	0	NA						0	0	1309	NA	0	0		NA	FALSE	1	1331	Malignant melanoma	Skin (excluding basal and squamous) - Melanoma-skin	Skin	Melanoma	100	LINAC	1309	1	3.64398	0	Skin	1.13718	0.185466	(1.0,1.5]	2008.25	NormalActivityAndWork KPS 80-100	Melanoma	3.58375	(67-95]	0	NA	NA
292	295	patient_215	patient_215	73.6986	M	18	Frontal	0.6	0	NA						0	0	35	NA	0	0		NA	FALSE	1	100	ADENOSQUAMOUS CARCINOMA/Adenosquamous carcinoma	Respiratory system - Lung and bronchus	Respiratory	NSCLC	90	LINAC	35	1	0.273778	0	Respiratory	1.04645	0.0655003	(1.0,1.5]	2008.28	NormalActivityAndWork KPS 80-100	NSCLC	0.0958222	(67-95]	0	NA	NA
293	296		patient_215	73.6986	M	18	Parietal	0.12	0	NA						0	0	35	NA	0	0		NA	FALSE	1	100	ADENOSQUAMOUS CARCINOMA/Adenosquamous carcinoma	Respiratory system - Lung and bronchus	Respiratory	NSCLC	90	LINAC	35	1	0.273778	0	Respiratory	0.611966	-0.708476	(0.5,1.0]	2008.28	NormalActivityAndWork KPS 80-100	NSCLC	0.0958222	(67-95]	0	NA	NA
294	297		patient_215	73.6986	M	18	Cerebellum	0.24	0	NA						0	0	35	NA	0	0		NA	FALSE	1	100	ADENOSQUAMOUS CARCINOMA/Adenosquamous carcinoma	Respiratory system - Lung and bronchus	Respiratory	NSCLC	90	LINAC	35	1	0.273778	0	Respiratory	0.771029	-0.375142	(0.5,1.0]	2008.28	NormalActivityAndWork KPS 80-100	NSCLC	0.0958222	(67-95]	0	NA	NA
295	298	patient_216	patient_216	35.4986	M	22	Temporal	0.35	0	NA						0	0	4405	NA	0	0		NA	FALSE	0	5134	Malignant melanoma	Skin (excluding basal and squamous) - Melanoma-skin	Skin	Melanoma	90	LINAC	4405	0	14.0557	0	Skin	0.874359	-0.193702	(0.5,1.0]	2008.31	NormalActivityAndWork KPS 80-100	Melanoma	12.0599	(15-56]	0	NA	NA
296	299		patient_216	35.4986	M	22	Temporal	9.56	0	NA						0	0	4405	NA	0	0		NA	FALSE	0	5134	Malignant melanoma	Skin (excluding basal and squamous) - Melanoma-skin	Skin	Melanoma	90	LINAC	4405	0	14.0557	0	Skin	2.63322	1.39683	(2.5,3.0]	2008.31	NormalActivityAndWork KPS 80-100	Melanoma	12.0599	(15-56]	0	NA	NA
297	300		patient_216	35.4986	M	22	Parietal	0.47	0	NA						0	0	4405	NA	0	0		NA	FALSE	0	5134	Malignant melanoma	Skin (excluding basal and squamous) - Melanoma-skin	Skin	Melanoma	90	LINAC	4405	0	14.0557	0	Skin	0.964643	-0.0519337	(0.5,1.0]	2008.31	NormalActivityAndWork KPS 80-100	Melanoma	12.0599	(15-56]	0	NA	NA
298	301	patient_217	patient_217	80.3836	F	18	Parietal	4	1	86	Clinically and radiographically defined failure	increase in size, peritumoral edema, hemorrhage	No	Yes	Hospice	0	1	86	NA	0	0		NA	FALSE	1	96	Malignant melanoma	Skin (excluding basal and squamous) - Melanoma-skin	Skin	Melanoma	100	LINAC	86	1	0.262826	1	Skin	1.96949	0.977822	(1.5,2.0]	2008.31	NormalActivityAndWork KPS 80-100	Melanoma	0.235449	(67-95]	0	NA	NA
299	302		patient_217	80.3836	F	18	Basal Ganglia	0.37	0	NA						0	0	86	NA	0	0		NA	FALSE	1	96	Malignant melanoma	Skin (excluding basal and squamous) - Melanoma-skin	Skin	Melanoma	100	LINAC	86	1	0.262826	0	Skin	0.890706	-0.166979	(0.5,1.0]	2008.31	NormalActivityAndWork KPS 80-100	Melanoma	0.235449	(67-95]	0	NA	NA
300	303	patient_218	patient_218	60.674	M	20	Frontal	0.62	1	301	Radiation necrosis on pathology					1	0	301	NA	0	1	1	301	FALSE	1	367	Malignant melanoma	Skin (excluding basal and squamous) - Melanoma-skin	Skin	Melanoma	90	LINAC	301	1	1.00476	0	Skin	1.05795	0.0812688	(1.0,1.5]	2008.32	NormalActivityAndWork KPS 80-100	Melanoma	0.824071	(56-67]	0	NA	NA
301	304	patient_219	patient_219	69.2603	F	18	Parietal	1.23	0	NA						0	0	412	NA	0	0		NA	FALSE	1	448	Adenocarcinoma, unclassified	Urinary System - Kidney and renal pelvis	Genitourin.	Other	100	LINAC	412	1	1.22652	0	Genitourin.	1.32934	0.410708	(1.0,1.5]	2008.33	NormalActivityAndWork KPS 80-100	Other	1.12796	(67-95]	0	NA	NA
302	305	patient_220	patient_220	31.3973	M	18	Frontal	2.82	0	NA						0	0	31	NA	0	0		NA	FALSE	1	170	Malignant melanoma	Skin (excluding basal and squamous) - Melanoma-skin	Skin	Melanoma	100	LINAC	31	1	0.465422	0	Skin	1.75287	0.809721	(1.5,2.0]	2008.33	NormalActivityAndWork KPS 80-100	Melanoma	0.0848711	(15-56]	0	NA	NA
303	306		patient_220	31.3973	M	20	Occipital	0.28	0	NA						0	0	31	NA	0	0		NA	FALSE	1	170	Malignant melanoma	Skin (excluding basal and squamous) - Melanoma-skin	Skin	Melanoma	100	LINAC	31	1	0.465422	0	Skin	0.811683	-0.301012	(0.5,1.0]	2008.33	NormalActivityAndWork KPS 80-100	Melanoma	0.0848711	(15-56]	0	NA	NA
304	307	patient_221	patient_221	60.0082	M	14.5	Ventricles	5.22	1	2165	Clinically and radiographically defined failure	increase in size, peritumoral edema, mass effect	No	Yes	referred for repeat SRS	0	1	2165	NA	0	0		NA	FALSE	1	2194	Renal cell carcinoma	Urinary System - Kidney and renal pelvis	Genitourin.	Renal Cell Carcinoma	100	LINAC	2165	0	6.00668	1	Genitourin.	2.15224	1.10584	(2.0,2.5]	2008.35	NormalActivityAndWork KPS 80-100	Renal Cell Carcinoma	5.92728	(56-67]	0	NA	NA
305	308		patient_221	60.0082	M	14.5	Ventricles	5.11	0	NA						0	0	2165	NA	0	0		NA	FALSE	1	2194	Renal cell carcinoma	Urinary System - Kidney and renal pelvis	Genitourin.	Renal Cell Carcinoma	100	LINAC	2165	0	6.00668	0	Genitourin.	2.13701	1.0956	(2.0,2.5]	2008.35	NormalActivityAndWork KPS 80-100	Renal Cell Carcinoma	5.92728	(56-67]	0	NA	NA
306	309	patient_222	patient_222	73.9863	M	18	Temporal	0.79	0	NA						0	0	35	NA	0	0		NA	FALSE	1	117	Carcinoma with squamous metaplasia	Respiratory system - Lung and bronchus	Respiratory	NSCLC	90	LINAC	35	1	0.32032	0	Respiratory	1.14695	0.197797	(1.0,1.5]	2008.36	NormalActivityAndWork KPS 80-100	NSCLC	0.0958222	(67-95]	0	NA	NA
307	310	patient_223	patient_223	58.5233	F	20	Cerebellum	0.54	0	NA						0	0	309	NA	0	0		NA	FALSE	1	425	ADENOSQUAMOUS CARCINOMA/Adenosquamous carcinoma	Respiratory system - Lung and bronchus	Respiratory	NSCLC	90	LINAC	309	1	1.16355	0	Respiratory	1.01033	0.0148326	(1.0,1.5]	2008.37	NormalActivityAndWork KPS 80-100	NSCLC	0.845973	(56-67]	0	NA	NA
308	311	patient_224	patient_224	58.0575	F	18	Parietal	5.76	0	NA						0	0	26	NA	0	0		NA	FALSE	1	245	Adenocarcinoma, unclassified	Digestive system - Colon	GI	Other	80	LINAC	26	1	0.670755	0	GI	2.22403	1.15318	(2.0,2.5]	2008.41	NormalActivityAndWork KPS 80-100	Other	0.0711822	(56-67]	0	NA	NA
309	312	patient_225	patient_225	52.9041	F	18	Frontal	2.95	0	NA						0	0	218	NA	0	0		NA	FALSE	1	1964	Malignant melanoma	Skin (excluding basal and squamous) - Melanoma-skin	Skin	Melanoma	100	LINAC	218	0	5.37699	0	Skin	1.7794	0.831394	(1.5,2.0]	2008.42	NormalActivityAndWork KPS 80-100	Melanoma	0.596835	(15-56]	0	NA	NA
310	313	patient_226	patient_226	57.5342	M	20	Frontal	1.28	0	NA						0	0	132	NA	0	0		NA	FALSE	1	251	Malignant melanoma	Skin (excluding basal and squamous) - Melanoma-skin	Skin	Melanoma	100	LINAC	132	1	0.687182	0	Skin	1.34711	0.42987	(1.0,1.5]	2008.44	NormalActivityAndWork KPS 80-100	Melanoma	0.361386	(56-67]	0	NA	NA
311	314	patient_227	patient_227	59.6192	F	15	Cerebellum	2.56	0	NA						0	0	1048	NA	0	0		NA	TRUE	1	1175	Carcinoma	unclear which tumor to link to	Unk	Other	100	LINAC	215	1	3.21689	0	Other	1.69726	0.763203	(1.5,2.0]	2008.44	NormalActivityAndWork KPS 80-100	Other	2.86919	(56-67]	1	17909	215
312	315		patient_227	59.6192	F	18	Occipital	0.14	0	NA						0	0	1048	NA	0	0		NA	TRUE	1	1175	Carcinoma	unclear which tumor to link to	Unk	Other	100	LINAC	215	1	3.21689	0	Other	0.644233	-0.634345	(0.5,1.0]	2008.44	NormalActivityAndWork KPS 80-100	Other	2.86919	(56-67]	1	17909	215
313	316	patient_228	patient_228	54.8466	F	20	Frontal	0.85	0	NA						0	0	238	NA	0	0		NA	FALSE	1	304	Adenocarcinoma, unclassified	Urinary System - Kidney and renal pelvis	Genitourin.	Other	90	LINAC	238	1	0.832284	0	Genitourin.	1.17528	0.233	(1.0,1.5]	2008.45	NormalActivityAndWork KPS 80-100	Other	0.651591	(15-56]	0	NA	NA
314	317		patient_228	54.8466	F	20	Frontal	0.07	0	NA						0	0	238	NA	0	0		NA	FALSE	1	304	Adenocarcinoma, unclassified	Urinary System - Kidney and renal pelvis	Genitourin.	Other	90	LINAC	238	1	0.832284	0	Genitourin.	0.511328	-0.967678	(0.5,1.0]	2008.45	NormalActivityAndWork KPS 80-100	Other	0.651591	(15-56]	0	NA	NA
315	318	patient_229	patient_229	49.4411	F	18	Parietal	0.99	0	NA						0	0	5252	NA	0	0		NA	FALSE	1	219	Adenocarcinoma, unclassified	Digestive system - Colon	GI	Other	90	LINAC	5252	1	0.599573	0	GI	1.23655	0.306322	(1.0,1.5]	2008.48	NormalActivityAndWork KPS 80-100	Other	14.3788	(15-56]	0	NA	NA
316	319	patient_230	patient_230	64.3808	F	20	Frontal	0.39	0	NA						0	0	285	NA	0	0		NA	TRUE	1	505	Adenocarcinoma, unclassified	Breast	Breast	Breast	100	LINAC	272	1	1.38258	0	Breast	0.906474	-0.141663	(0.5,1.0]	2008.48	NormalActivityAndWork KPS 80-100	Breast	0.780266	(56-67]	1	17981	272
317	320		patient_230	64.3808	F	20	Parietal	0.08	0	NA						0	0	285	NA	0	0		NA	TRUE	1	505	Adenocarcinoma, unclassified	Breast	Breast	Breast	100	LINAC	272	1	1.38258	0	Breast	0.534602	-0.903463	(0.5,1.0]	2008.48	NormalActivityAndWork KPS 80-100	Breast	0.780266	(56-67]	1	17981	272
318	321		patient_230	64.3808	F	20	Occipital	3.21	1	327	Clinically and radiographically defined failure	increase in size, peritumoral edema, mass effect	Yes	Yes	Steroids	1	0	327	NA	0	0		NA	TRUE	1	505	Adenocarcinoma, unclassified	Breast	Breast	Breast	100	LINAC	272	1	1.38258	0	Breast	1.83022	0.872013	(1.5,2.0]	2008.48	NormalActivityAndWork KPS 80-100	Breast	0.895253	(56-67]	1	17981	272
319	322	patient_231	patient_231	67.1014	F	18	Pineal Region	3.3	1	339	Clinically and radiographically defined failure	increase in size	No	Yes	referred for resection	0	1	339	NA	0	0		NA	FALSE	1	1765	Clear cell (mesonephroid) carcinoma	Urinary System - Kidney and renal pelvis	Genitourin.	Other	90	LINAC	339	1	4.83217	1	Genitourin.	1.84716	0.885311	(1.5,2.0]	2008.53	NormalActivityAndWork KPS 80-100	Other	0.928106	(67-95]	0	NA	NA
320	323	patient_232	patient_232	50.0192	F	16	Temporal	5.07	0	NA						0	0	46	NA	0	0		NA	FALSE	0	57	Serous carcinoma of endometrium	Genital system - Ovary	Ovary	Other	90	LINAC	46	0	0.156053	0	Other	2.13142	1.09182	(2.0,2.5]	2008.48	NormalActivityAndWork KPS 80-100	Other	0.125938	(15-56]	0	NA	NA
321	324		patient_232	50.0192	F	18	Cerebellum	0.13	0	NA						0	0	46	NA	0	0		NA	FALSE	0	57	Serous carcinoma of endometrium	Genital system - Ovary	Ovary	Other	90	LINAC	46	0	0.156053	0	Other	0.628514	-0.669983	(0.5,1.0]	2008.48	NormalActivityAndWork KPS 80-100	Other	0.125938	(15-56]	0	NA	NA
322	325	patient_233	patient_233	62.0137	F	18	Frontal	1.01	0	NA						0	0	75	NA	1	0		NA	FALSE	1	110	ADENOSQUAMOUS CARCINOMA/Adenosquamous carcinoma	Respiratory system - Lung and bronchus	Respiratory	NSCLC	100	LINAC	75	1	0.301155	0	Respiratory	1.24482	0.315941	(1.0,1.5]	2008.56	NormalActivityAndWork KPS 80-100	NSCLC	0.205333	(56-67]	0	NA	NA
323	326	patient_234	patient_234	59.7397	F	17	Occipital	4.17	0	NA						0	0	1043	NA	1	0		NA	FALSE	1	1110	Adenocarcinoma, unclassified	Respiratory system - Lung and bronchus	Respiratory	NSCLC	90	LINAC	1043	1	3.03893	0	Respiratory	1.997	0.997838	(1.5,2.0]	2008.58	NormalActivityAndWork KPS 80-100	NSCLC	2.8555	(56-67]	0	NA	NA
324	327	patient_235	patient_235	63.9479	M	20	Temporal	1.39	0	NA						0	0	55	NA	0	0		NA	FALSE	1	144	Malignant melanoma	Skin (excluding basal and squamous) - Melanoma-skin	Skin	Melanoma	90	LINAC	55	1	0.39424	0	Skin	1.38465	0.469517	(1.0,1.5]	2008.61	NormalActivityAndWork KPS 80-100	Melanoma	0.150578	(56-67]	0	NA	NA
325	328	patient_236	patient_236	84.337	F	18	Skull Base	1.11	0	NA						0	0	140	NA	0	0		NA	FALSE	1	287	Carcinoma with squamous metaplasia	Unk	Unk	Other	80	LINAC	140	1	0.785742	0	Other	1.28462	0.361342	(1.0,1.5]	2008.62	NormalActivityAndWork KPS 80-100	Other	0.383289	(67-95]	0	NA	NA
326	329	patient_237	patient_237	70.1507	M	20	Frontal	0.93	0	NA						0	0	89	NA	0	0		NA	FALSE	1	147	Lentigo maligna melanoma	Skin (excluding basal and squamous) - Melanoma-skin	Skin	Other	80	LINAC	89	1	0.402453	0	Skin	1.21105	0.276256	(1.0,1.5]	2008.64	NormalActivityAndWork KPS 80-100	Other	0.243662	(67-95]	0	NA	NA
327	330		patient_237	70.1507	M	20	Frontal	0.27	0	NA						0	0	89	NA	0	0		NA	FALSE	1	147	Lentigo maligna melanoma	Skin (excluding basal and squamous) - Melanoma-skin	Skin	Other	80	LINAC	89	1	0.402453	0	Skin	0.801903	-0.318501	(0.5,1.0]	2008.64	NormalActivityAndWork KPS 80-100	Other	0.243662	(67-95]	0	NA	NA
328	331		patient_237	70.1507	M	18	Occipital	0.17	0	NA						0	0	89	NA	0	0		NA	FALSE	1	147	Lentigo maligna melanoma	Skin (excluding basal and squamous) - Melanoma-skin	Skin	Other	80	LINAC	89	1	0.402453	0	Skin	0.687306	-0.540976	(0.5,1.0]	2008.64	NormalActivityAndWork KPS 80-100	Other	0.243662	(67-95]	0	NA	NA
329	332	patient_238	patient_238	49.7205	F	18	Frontal	0.65	0	NA						0	0	855	NA	0	0		NA	FALSE	1	923	ADENOSQUAMOUS CARCINOMA/Adenosquamous carcinoma	Respiratory system - Lung and bronchus	Respiratory	NSCLC	80	LINAC	855	1	2.52697	0	Respiratory	1.07474	0.103993	(1.0,1.5]	2008.68	NormalActivityAndWork KPS 80-100	NSCLC	2.3408	(15-56]	0	NA	NA
330	333	patient_239	patient_239	56.1534	M	20	Parietal	0.55	0	NA						0	0	40	NA	0	0		NA	FALSE	1	1936	Clear cell (mesonephroid) carcinoma	Urinary System - Kidney and renal pelvis	Genitourin.	Other	100	LINAC	40	0	5.30033	0	Genitourin.	1.01653	0.0236566	(1.0,1.5]	2008.7	NormalActivityAndWork KPS 80-100	Other	0.109511	(56-67]	0	NA	NA
331	334		patient_239	56.1534	M	20	Frontal	0.21	0	NA						0	0	40	NA	0	0		NA	FALSE	1	1936	Clear cell (mesonephroid) carcinoma	Urinary System - Kidney and renal pelvis	Genitourin.	Other	100	LINAC	40	0	5.30033	0	Genitourin.	0.737463	-0.439357	(0.5,1.0]	2008.7	NormalActivityAndWork KPS 80-100	Other	0.109511	(56-67]	0	NA	NA
332	335	patient_240	patient_240	71.9534	F	18	Temporal	0.85	0	NA						0	0	28	NA	0	0		NA	FALSE	1	55	Non-small cell carcinoma	Respiratory system - Lung and bronchus	Respiratory	NSCLC	80	LINAC	28	1	0.150578	0	Respiratory	1.17528	0.233	(1.0,1.5]	2008.73	NormalActivityAndWork KPS 80-100	NSCLC	0.0766577	(67-95]	0	NA	NA
333	336		patient_240	71.9534	F	18	Temporal	0.68	0	NA						0	0	28	NA	0	0		NA	FALSE	1	55	Non-small cell carcinoma	Respiratory system - Lung and bronchus	Respiratory	NSCLC	80	LINAC	28	1	0.150578	0	Respiratory	1.09103	0.125691	(1.0,1.5]	2008.73	NormalActivityAndWork KPS 80-100	NSCLC	0.0766577	(67-95]	0	NA	NA
334	337	patient_241	patient_241	70.1589	F	18	Parietal	1.25	0	NA						0	0	126	NA	0	0		NA	FALSE	1	163	Adenocarcinoma, unclassified	Breast	Breast	Breast	80	LINAC	126	1	0.446257	0	Breast	1.3365	0.418465	(1.0,1.5]	2008.74	NormalActivityAndWork KPS 80-100	Breast	0.34496	(67-95]	0	NA	NA
335	338		patient_241	70.1589	F	20	Frontal	0.87	0	NA						0	0	126	NA	0	0		NA	FALSE	1	163	Adenocarcinoma, unclassified	Breast	Breast	Breast	80	LINAC	126	1	0.446257	0	Breast	1.18442	0.244185	(1.0,1.5]	2008.74	NormalActivityAndWork KPS 80-100	Breast	0.34496	(67-95]	0	NA	NA
336	339	patient_242	patient_242	82.6247	M	18	Cerebellum	2.99	0	NA						0	0	761	NA	0	0		NA	FALSE	1	851	Carcinoma with squamous metaplasia	Oral cavity and pharynx - Mouth	GI	Other	100	LINAC	761	1	2.32985	0	GI	1.78741	0.837871	(1.5,2.0]	2008.75	NormalActivityAndWork KPS 80-100	Other	2.08345	(67-95]	0	NA	NA
337	340	patient_243	patient_243	71.263	F	18	Cerebellum	1.51	0	NA						0	0	909	NA	0	0		NA	FALSE	1	966	Adenocarcinoma, unclassified	Respiratory system - Lung and bronchus	Respiratory	NSCLC	90	LINAC	909	1	2.64469	0	Respiratory	1.4234	0.509338	(1.0,1.5]	2008.76	NormalActivityAndWork KPS 80-100	NSCLC	2.48864	(67-95]	0	NA	NA
338	341	patient_244	patient_244	64.2986	M	20	Ventricles	1.39	0	NA						0	0	49	NA	0	0		NA	FALSE	1	155	Adenocarcinoma, unclassified	Urinary System - Kidney and renal pelvis	Genitourin.	Other	70	LINAC	49	1	0.424355	0	Genitourin.	1.38465	0.469517	(1.0,1.5]	2008.78	UnableToWorkOrSelfCare KPS 0-70	Other	0.134151	(56-67]	0	NA	NA
339	342	patient_245	patient_245	60.8274	F	20	Temporal	0.57	0	NA						0	0	981	NA	0	0		NA	FALSE	1	1282	Malignant melanoma	Skin (excluding basal and squamous) - Melanoma-skin	Skin	Melanoma	90	LINAC	981	1	3.50983	0	Skin	1.02871	0.0408334	(1.0,1.5]	2008.79	NormalActivityAndWork KPS 80-100	Melanoma	2.68576	(56-67]	0	NA	NA
340	343	patient_246	patient_246	68.6986	M	20	Temporal	2.73	0	NA						0	0	148	NA	0	0		NA	FALSE	1	200	Adenocarcinoma, unclassified	Urinary System - Kidney and renal pelvis	Genitourin.	Other	80	LINAC	148	1	0.547555	0	Genitourin.	1.73402	0.794122	(1.5,2.0]	2008.8	NormalActivityAndWork KPS 80-100	Other	0.405191	(67-95]	0	NA	NA
341	344		patient_246	68.6986	M	18	Temporal	3.58	0	NA						0	0	148	NA	0	0		NA	FALSE	1	200	Adenocarcinoma, unclassified	Urinary System - Kidney and renal pelvis	Genitourin.	Other	80	LINAC	148	1	0.547555	0	Genitourin.	1.89799	0.924475	(1.5,2.0]	2008.8	NormalActivityAndWork KPS 80-100	Other	0.405191	(67-95]	0	NA	NA
342	345		patient_246	68.6986	M	18	Temporal	0.52	0	NA						0	0	148	NA	0	0		NA	FALSE	1	200	Adenocarcinoma, unclassified	Urinary System - Kidney and renal pelvis	Genitourin.	Other	80	LINAC	148	1	0.547555	0	Genitourin.	0.997704	-0.0033167	(0.5,1.0]	2008.8	NormalActivityAndWork KPS 80-100	Other	0.405191	(67-95]	0	NA	NA
343	346	patient_247	patient_247	60.263	F	18	Occipital	1.35	0	NA						0	0	31	NA	0	0		NA	FALSE	1	673	Adenocarcinoma, unclassified	Breast	Breast	Breast	90	LINAC	31	1	1.84252	0	Breast	1.37123	0.455475	(1.0,1.5]	2008.81	NormalActivityAndWork KPS 80-100	Breast	0.0848711	(56-67]	0	NA	NA
344	347	patient_248	patient_248	56.2301	M	18	Frontal	1.13	1	266	Tumor progression on pathology					0	1	266	NA	0	1	0	266	FALSE	1	409	Non-small cell carcinoma	Respiratory system - Lung and bronchus	Respiratory	NSCLC	90	LINAC	266	1	1.11975	1	Respiratory	1.29229	0.36993	(1.0,1.5]	2008.87	NormalActivityAndWork KPS 80-100	NSCLC	0.728248	(56-67]	0	NA	NA
345	348	patient_249	patient_249	79.1562	M	18	Frontal	1.88	1	211	Radiation necrosis on pathology					1	0	211	NA	0	1	1	211	FALSE	1	1088	Malignant melanoma	Skin (excluding basal and squamous) - Melanoma-skin	Skin	Melanoma	80	LINAC	211	1	2.9787	0	Skin	1.53127	0.614733	(1.5,2.0]	2008.88	NormalActivityAndWork KPS 80-100	Melanoma	0.577671	(67-95]	0	NA	NA
346	349	patient_250	patient_250	48.9726	M	18	Frontal	0.6	0	NA						0	0	29	NA	0	0		NA	FALSE	1	161	ADENOSQUAMOUS CARCINOMA/Adenosquamous carcinoma	Respiratory system - Lung and bronchus	Respiratory	NSCLC	100	LINAC	29	1	0.440782	0	Respiratory	1.04645	0.0655003	(1.0,1.5]	2008.89	NormalActivityAndWork KPS 80-100	NSCLC	0.0793955	(15-56]	0	NA	NA
347	350		patient_250	48.9726	M	18	Temporal	0.12	0	NA						0	0	29	NA	0	0		NA	FALSE	1	161	ADENOSQUAMOUS CARCINOMA/Adenosquamous carcinoma	Respiratory system - Lung and bronchus	Respiratory	NSCLC	100	LINAC	29	1	0.440782	0	Respiratory	0.611966	-0.708476	(0.5,1.0]	2008.89	NormalActivityAndWork KPS 80-100	NSCLC	0.0793955	(15-56]	0	NA	NA
348	351	patient_251	patient_251	20.3726	M	18	Frontal	1.38	1	354	Radiation necrosis on pathology					1	0	354	NA	0	1	1	354	FALSE	0	4858	Mixed germ cell neoplasm	Genital system - Testis	Testis	Other	100	LINAC	354	0	13.3001	0	Other	1.38132	0.466045	(1.0,1.5]	2008.9	NormalActivityAndWork KPS 80-100	Other	0.969173	(15-56]	0	NA	NA
349	352	patient_252	patient_252	35.5616	M	20	Temporal	1.93	1	6	Post-SRS hemorrhage requiring surgery					1	0	6	NA	0	1	0	6	FALSE	1	162	Malignant melanoma	Skin (excluding basal and squamous) - Melanoma-skin	Skin	Melanoma	90	LINAC	6	1	0.44352	0	Skin	1.54473	0.627356	(1.5,2.0]	2008.92	NormalActivityAndWork KPS 80-100	Melanoma	0.0164267	(15-56]	0	NA	NA
350	353		patient_252	35.5616	M	20	Parietal	3.7	0	NA						0	0	6	NA	0	0		NA	FALSE	1	162	Malignant melanoma	Skin (excluding basal and squamous) - Melanoma-skin	Skin	Melanoma	90	LINAC	6	1	0.44352	0	Skin	1.91897	0.940331	(1.5,2.0]	2008.92	NormalActivityAndWork KPS 80-100	Melanoma	0.0164267	(15-56]	0	NA	NA
351	354		patient_252	35.5616	M	18	Frontal	0.3	0	NA						0	0	6	NA	0	0		NA	FALSE	1	162	Malignant melanoma	Skin (excluding basal and squamous) - Melanoma-skin	Skin	Melanoma	90	LINAC	6	1	0.44352	0	Skin	0.830566	-0.267833	(0.5,1.0]	2008.92	NormalActivityAndWork KPS 80-100	Melanoma	0.0164267	(15-56]	0	NA	NA
352	355	patient_253	patient_253	53.7973	M	20	Temporal	0.96	0	NA						0	0	190	NA	0	0		NA	FALSE	1	359	Non-small cell carcinoma	Respiratory system - Lung and bronchus	Respiratory	NSCLC	90	LINAC	190	1	0.982862	0	Respiratory	1.22393	0.291524	(1.0,1.5]	2008.96	NormalActivityAndWork KPS 80-100	NSCLC	0.520177	(15-56]	0	NA	NA
353	356	patient_254	patient_254	59.5288	F	20	Frontal	0.17	0	NA						0	0	163	NA	0	0		NA	FALSE	1	170	Papillary carcinoma	Endocrine system - Thyroid	Thyroid	Other	90	LINAC	163	1	0.465422	0	Thyroid	0.687306	-0.540976	(0.5,1.0]	2008.96	NormalActivityAndWork KPS 80-100	Other	0.446257	(56-67]	0	NA	NA
354	357		patient_254	59.5288	F	20	Frontal	0.1	0	NA						0	0	163	NA	0	0		NA	FALSE	1	170	Papillary carcinoma	Endocrine system - Thyroid	Thyroid	Other	90	LINAC	163	1	0.465422	0	Thyroid	0.575882	-0.796154	(0.5,1.0]	2008.96	NormalActivityAndWork KPS 80-100	Other	0.446257	(56-67]	0	NA	NA
355	358		patient_254	59.5288	F	20	Parietal	0.55	0	NA						0	0	163	NA	0	0		NA	FALSE	1	170	Papillary carcinoma	Endocrine system - Thyroid	Thyroid	Other	90	LINAC	163	1	0.465422	0	Thyroid	1.01653	0.0236566	(1.0,1.5]	2008.96	NormalActivityAndWork KPS 80-100	Other	0.446257	(56-67]	0	NA	NA
356	359	patient_255	patient_255	65.3808	M	18	Parietal	0.99	0	NA						0	0	103	NA	0	0		NA	FALSE	1	215	Sarcoma [NOS]	Soft tissue - NOS	Soft tissue	Other	100	LINAC	103	1	0.588622	0	Other	1.23655	0.306322	(1.0,1.5]	2008.96	NormalActivityAndWork KPS 80-100	Other	0.281991	(56-67]	0	NA	NA
357	360	patient_256	patient_256	52.5644	M	14	Frontal	6.37	0	NA						0	0	361	NA	0	0		NA	FALSE	1	430	ADENOSQUAMOUS CARCINOMA/Adenosquamous carcinoma	Respiratory system - Lung and bronchus	Respiratory	NSCLC	70	LINAC	361	1	1.17724	0	Respiratory	2.29992	1.20159	(2.0,2.5]	2008.97	UnableToWorkOrSelfCare KPS 0-70	NSCLC	0.988337	(15-56]	0	NA	NA
358	361	patient_257	patient_257	60.189	F	18	Parietal	0.51	1	464	Clinically and radiographically defined failure	increase in size, peritumoral edema	Yes	Yes	Steroids	1	0	464	NA	0	0		NA	FALSE	1	541	Endometrial-Adenocarcinoma	Genital system - Endometrium	Genitourin.	Other	90	LINAC	464	1	1.48114	0	Genitourin.	0.991267	-0.0126548	(0.5,1.0]	2009.02	NormalActivityAndWork KPS 80-100	Other	1.27033	(56-67]	0	NA	NA
359	362	patient_258	patient_258	57.6795	F	20	Frontal	1.07	0	NA						0	0	83	NA	0	0		NA	TRUE	1	100	Non-small cell carcinoma	Respiratory system - Lung and bronchus	Respiratory	NSCLC	60	LINAC	54	1	0.273778	0	Respiratory	1.269	0.343692	(1.0,1.5]	2009.02	UnableToWorkOrSelfCare KPS 0-70	NSCLC	0.227235	(56-67]	1	17958	54
360	363	patient_259	patient_259	53.4329	M	20	Occipital	1.48	0	NA						0	0	89	NA	0	0		NA	FALSE	1	119	ADENOSQUAMOUS CARCINOMA/Adenosquamous carcinoma	Respiratory system - Lung and bronchus	Respiratory	NSCLC	100	LINAC	89	1	0.325795	0	Respiratory	1.41391	0.499688	(1.0,1.5]	2009.06	NormalActivityAndWork KPS 80-100	NSCLC	0.243662	(15-56]	0	NA	NA
361	364	patient_260	patient_260	73.4877	M	18	Occipital	0.96	0	NA						0	0	264	NA	0	0		NA	FALSE	1	1396	Carcinoma with squamous metaplasia	Respiratory system - Lung and bronchus	Respiratory	NSCLC	90	LINAC	264	1	3.82194	0	Respiratory	1.22393	0.291524	(1.0,1.5]	2009.08	NormalActivityAndWork KPS 80-100	NSCLC	0.722773	(67-95]	0	NA	NA
362	365	patient_261	patient_261	68.7808	M	18	Cerebellum	0.26	0	NA						0	0	144	NA	0	0		NA	FALSE	1	254	Adenocarcinoma, unclassified	Oral cavity and pharynx - Salivary glands	Salivary glands	Other	90	LINAC	144	1	0.695395	0	Other	0.791878	-0.33665	(0.5,1.0]	2009.09	NormalActivityAndWork KPS 80-100	Other	0.39424	(67-95]	0	NA	NA
363	366		patient_261	68.7808	M	18	Falx -> Cerebri	1.89	0	NA						0	0	144	NA	0	0		NA	FALSE	1	254	Adenocarcinoma, unclassified	Oral cavity and pharynx - Salivary glands	Salivary glands	Other	90	LINAC	144	1	0.695395	0	Other	1.53398	0.617284	(1.5,2.0]	2009.09	NormalActivityAndWork KPS 80-100	Other	0.39424	(67-95]	0	NA	NA
364	367	patient_262	patient_262	81.1123	F	18	Frontal	1.05	0	NA						0	0	338	NA	0	0		NA	FALSE	1	536	Malignant melanoma	Head and Neck	Head/Neck	Melanoma	90	LINAC	338	1	1.46745	0	Head/Neck	1.26104	0.334619	(1.0,1.5]	2009.09	NormalActivityAndWork KPS 80-100	Melanoma	0.925368	(67-95]	0	NA	NA
365	368	patient_263	patient_263	68.0411	F	18	Parietal	3.73	1	42	Clinically and radiographically defined failure	increase in size, peritumoral edema	Yes	Yes	Steroids	1	0	42	NA	0	0		NA	FALSE	1	74	Carcinoma with squamous metaplasia	Respiratory system - Lung and bronchus	Respiratory	NSCLC	70	LINAC	42	1	0.202595	0	Respiratory	1.92414	0.944214	(1.5,2.0]	2009.13	UnableToWorkOrSelfCare KPS 0-70	NSCLC	0.114987	(67-95]	0	NA	NA
366	369	patient_264	patient_264	67.4082	F	20	Basal Ganglia	1.16	0	NA						0	0	481	NA	0	0		NA	FALSE	1	676	Adenocarcinoma, unclassified	Breast	Breast	Breast	90	LINAC	481	1	1.85074	0	Breast	1.30363	0.38253	(1.0,1.5]	2009.13	NormalActivityAndWork KPS 80-100	Breast	1.31687	(67-95]	0	NA	NA
367	370		patient_264	67.4082	F	20	Parietal	0.06	0	NA						0	0	481	NA	0	0		NA	FALSE	1	676	Adenocarcinoma, unclassified	Breast	Breast	Breast	90	LINAC	481	1	1.85074	0	Breast	0.485718	-1.04181	(0.0,0.5]	2009.13	NormalActivityAndWork KPS 80-100	Breast	1.31687	(67-95]	0	NA	NA
368	371	patient_265	patient_265	51.7534	F	20	Frontal	0.5	0	NA						0	0	449	NA	0	0		NA	TRUE	1	525	Malignant melanoma	Skin (excluding basal and squamous) - Melanoma-skin	Skin	Melanoma	80	LINAC	201	1	1.43733	0	Skin	0.984745	-0.0221779	(0.5,1.0]	2009.17	NormalActivityAndWork KPS 80-100	Melanoma	1.22926	(15-56]	1	18160	201
369	372		patient_265	51.7534	F	20	Parietal	3.46	0	NA						0	0	449	NA	0	0		NA	TRUE	1	525	Malignant melanoma	Skin (excluding basal and squamous) - Melanoma-skin	Skin	Melanoma	80	LINAC	201	1	1.43733	0	Skin	1.87655	0.908079	(1.5,2.0]	2009.17	NormalActivityAndWork KPS 80-100	Melanoma	1.22926	(15-56]	1	18160	201
370	373	patient_266	patient_266	61.5589	M	20	Parietal	0.58	0	NA						0	0	54	NA	0	0		NA	FALSE	1	144	Malignant melanoma	Unk	Unk	Melanoma	100	LINAC	54	1	0.39424	0	Other	1.03469	0.0491971	(1.0,1.5]	2009.2	NormalActivityAndWork KPS 80-100	Melanoma	0.14784	(56-67]	0	NA	NA
371	374	patient_267	patient_267	74.537	M	17	Frontal	4.49	0	NA						0	0	314	NA	0	0		NA	FALSE	1	377	Non-small cell carcinoma	Respiratory system - Lung and bronchus	Respiratory	NSCLC	70	LINAC	314	1	1.03214	0	Respiratory	2.04683	1.03339	(2.0,2.5]	2009.21	UnableToWorkOrSelfCare KPS 0-70	NSCLC	0.859662	(67-95]	0	NA	NA
372	375		patient_267	74.537	M	18	Brain Stem	1.14	0	NA						0	0	314	NA	0	0		NA	FALSE	1	377	Non-small cell carcinoma	Respiratory system - Lung and bronchus	Respiratory	NSCLC	70	LINAC	314	1	1.03214	0	Respiratory	1.29609	0.374167	(1.0,1.5]	2009.21	UnableToWorkOrSelfCare KPS 0-70	NSCLC	0.859662	(67-95]	0	NA	NA
373	376	patient_268	patient_268	78.4493	F	16	Temporal	4.51	0	NA						0	0	30	NA	0	0		NA	FALSE	1	92	Malignant melanoma	Head and Neck	Head/Neck	Melanoma	70	LINAC	30	1	0.251875	0	Head/Neck	2.04987	1.03553	(2.0,2.5]	2009.17	UnableToWorkOrSelfCare KPS 0-70	Melanoma	0.0821333	(67-95]	0	NA	NA
374	377	patient_269	patient_269	45.737	M	18	Cerebellum	1.7	0	NA						0	0	24	NA	0	0		NA	FALSE	0	2720	Malignant melanoma	Skin (excluding basal and squamous) - Melanoma-skin	Skin	Melanoma	100	LINAC	24	0	7.44675	0	Skin	1.48076	0.566334	(1.0,1.5]	2009.24	NormalActivityAndWork KPS 80-100	Melanoma	0.0657066	(15-56]	0	NA	NA
375	378		patient_269	45.737	M	18	Occipital	2.72	0	NA						0	0	24	NA	0	0		NA	FALSE	0	2720	Malignant melanoma	Skin (excluding basal and squamous) - Melanoma-skin	Skin	Melanoma	100	LINAC	24	0	7.44675	0	Skin	1.7319	0.792358	(1.5,2.0]	2009.24	NormalActivityAndWork KPS 80-100	Melanoma	0.0657066	(15-56]	0	NA	NA
376	379		patient_269	45.737	M	17	Parietal	4.65	0	NA						0	0	24	NA	0	0		NA	FALSE	0	2720	Malignant melanoma	Skin (excluding basal and squamous) - Melanoma-skin	Skin	Melanoma	100	LINAC	24	0	7.44675	0	Skin	2.07086	1.05023	(2.0,2.5]	2009.24	NormalActivityAndWork KPS 80-100	Melanoma	0.0657066	(15-56]	0	NA	NA
377	380	patient_270	patient_270	65.0438	F	18	Parietal	1.54	0	NA						0	0	56	NA	0	0		NA	FALSE	1	128	Non-small cell carcinoma	Respiratory system - Lung and bronchus	Respiratory	NSCLC	90	LINAC	56	1	0.350435	0	Respiratory	1.43276	0.518799	(1.0,1.5]	2009.25	NormalActivityAndWork KPS 80-100	NSCLC	0.153315	(56-67]	0	NA	NA
378	381		patient_270	65.0438	F	17	Occipital	0.76	0	NA						0	0	56	NA	0	0		NA	FALSE	1	128	Non-small cell carcinoma	Respiratory system - Lung and bronchus	Respiratory	NSCLC	90	LINAC	56	1	0.350435	0	Respiratory	1.13224	0.179179	(1.0,1.5]	2009.25	NormalActivityAndWork KPS 80-100	NSCLC	0.153315	(56-67]	0	NA	NA
379	382	patient_271	patient_271	66.7644	F	20	Thalamus	1.3	0	NA						0	0	4060	NA	0	0		NA	FALSE	1	4756	ADENOSQUAMOUS CARCINOMA/Adenosquamous carcinoma	Respiratory system - Lung and bronchus	Respiratory	NSCLC	100	LINAC	4060	0	13.0209	0	Respiratory	1.35409	0.437326	(1.0,1.5]	2009.26	NormalActivityAndWork KPS 80-100	NSCLC	11.1154	(56-67]	0	NA	NA
380	383	patient_272	patient_272	60.9425	F	20	Frontal	0.95	0	NA						0	0	446	NA	0	0		NA	FALSE	1	682	Adenocarcinoma, unclassified	Respiratory system - Lung and bronchus	Respiratory	NSCLC	90	LINAC	446	1	1.86716	0	Respiratory	1.21967	0.286489	(1.0,1.5]	2009.32	NormalActivityAndWork KPS 80-100	NSCLC	1.22105	(56-67]	0	NA	NA
381	384		patient_272	60.9425	F	16	Brain Stem	0.03	0	NA						0	0	446	NA	0	0		NA	FALSE	1	682	Adenocarcinoma, unclassified	Respiratory system - Lung and bronchus	Respiratory	NSCLC	90	LINAC	446	1	1.86716	0	Respiratory	0.385515	-1.37514	(0.0,0.5]	2009.32	NormalActivityAndWork KPS 80-100	NSCLC	1.22105	(56-67]	0	NA	NA
382	385	patient_273	patient_273	66.2027	F	20	Frontal	0.6	0	NA						0	0	1427	NA	0	0		NA	FALSE	0	4233	Adenocarcinoma, unclassified	Urinary System - Kidney and renal pelvis	Genitourin.	Other	100	LINAC	1427	0	11.589	0	Genitourin.	1.04645	0.0655003	(1.0,1.5]	2009.33	NormalActivityAndWork KPS 80-100	Other	3.90681	(56-67]	0	NA	NA
383	386	patient_274	patient_274	81.6849	M	15	Cerebellum	1.42	0	NA						0	0	131	NA	0	0		NA	FALSE	1	262	Clear cell (mesonephroid) carcinoma	Urinary System - Kidney and renal pelvis	Genitourin.	Other	70	LINAC	131	1	0.717297	0	Genitourin.	1.39454	0.479786	(1.0,1.5]	2009.33	UnableToWorkOrSelfCare KPS 0-70	Other	0.358649	(67-95]	0	NA	NA
384	387	patient_275	patient_275	58.3452	F	18	Frontal	5.24	0	NA						0	0	33	NA	0	0		NA	FALSE	1	318	Non-small cell carcinoma	Respiratory system - Lung and bronchus	Respiratory	NSCLC	80	LINAC	33	1	0.870613	0	Respiratory	2.15498	1.10768	(2.0,2.5]	2009.33	NormalActivityAndWork KPS 80-100	NSCLC	0.0903466	(56-67]	0	NA	NA
385	388	patient_276	patient_276	79.4356	F	20	Cerebellum	0.63	0	NA						0	0	321	NA	0	0		NA	FALSE	1	642	Malignant melanoma	Skin (excluding basal and squamous) - Melanoma-skin	Skin	Melanoma	90	LINAC	321	1	1.75765	0	Skin	1.06361	0.0889634	(1.0,1.5]	2009.35	NormalActivityAndWork KPS 80-100	Melanoma	0.878826	(67-95]	0	NA	NA
386	389	patient_277	patient_277	71.8055	M	20	Frontal	0.73	0	NA						0	0	462	NA	0	0		NA	FALSE	1	144	Lentigo maligna melanoma	Skin (excluding basal and squamous) - Melanoma-skin	Skin	Other	90	LINAC	462	1	0.39424	0	Skin	1.11714	0.159812	(1.0,1.5]	2009.34	NormalActivityAndWork KPS 80-100	Other	1.26485	(67-95]	0	NA	NA
387	390		patient_277	71.8055	M	20	Frontal	0.12	0	NA						0	0	462	NA	0	0		NA	FALSE	1	144	Lentigo maligna melanoma	Skin (excluding basal and squamous) - Melanoma-skin	Skin	Other	90	LINAC	462	1	0.39424	0	Skin	0.611966	-0.708476	(0.5,1.0]	2009.34	NormalActivityAndWork KPS 80-100	Other	1.26485	(67-95]	0	NA	NA
388	391	patient_278	patient_278	48.726	M	20	Frontal	0.63	0	NA						0	0	321	NA	0	0		NA	TRUE	1	367	ADENOSQUAMOUS CARCINOMA/Adenosquamous carcinoma	Respiratory system - Lung and bronchus	Respiratory	NSCLC	100	LINAC	27	1	1.00476	0	Respiratory	1.06361	0.0889634	(1.0,1.5]	2009.36	NormalActivityAndWork KPS 80-100	NSCLC	0.878826	(15-56]	1	18056	27
389	392		patient_278	48.726	M	20	Frontal	0.26	0	NA						0	0	321	NA	0	0		NA	TRUE	1	367	ADENOSQUAMOUS CARCINOMA/Adenosquamous carcinoma	Respiratory system - Lung and bronchus	Respiratory	NSCLC	100	LINAC	27	1	1.00476	0	Respiratory	0.791878	-0.33665	(0.5,1.0]	2009.36	NormalActivityAndWork KPS 80-100	NSCLC	0.878826	(15-56]	1	18056	27
390	393		patient_278	48.726	M	20	Frontal	0.24	0	NA						0	0	321	NA	0	0		NA	TRUE	1	367	ADENOSQUAMOUS CARCINOMA/Adenosquamous carcinoma	Respiratory system - Lung and bronchus	Respiratory	NSCLC	100	LINAC	27	1	1.00476	0	Respiratory	0.771029	-0.375142	(0.5,1.0]	2009.36	NormalActivityAndWork KPS 80-100	NSCLC	0.878826	(15-56]	1	18056	27
391	394	patient_279	patient_279	41.7781	F	18	Parietal	4.24	0	NA						0	0	2870	NA	0	0		NA	FALSE	0	2952	Breast carcinoma, ductal type	Breast	Breast	Breast	90	LINAC	2870	0	8.08191	0	Breast	2.00812	1.00584	(2.0,2.5]	2009.36	NormalActivityAndWork KPS 80-100	Breast	7.85742	(15-56]	0	NA	NA
392	395		patient_279	41.7781	F	20	Parietal	0.36	0	NA						0	0	2870	NA	0	0		NA	FALSE	0	2952	Breast carcinoma, ductal type	Breast	Breast	Breast	90	LINAC	2870	0	8.08191	0	Breast	0.882608	-0.180155	(0.5,1.0]	2009.36	NormalActivityAndWork KPS 80-100	Breast	7.85742	(15-56]	0	NA	NA
393	396		patient_279	41.7781	F	8	Skull	0.39	0	NA						0	0	2870	NA	0	0		NA	FALSE	0	2952	Breast carcinoma, ductal type	Breast	Breast	Breast	90	LINAC	2870	0	8.08191	0	Breast	0.906474	-0.141663	(0.5,1.0]	2009.36	NormalActivityAndWork KPS 80-100	Breast	7.85742	(15-56]	0	NA	NA
394	397	patient_280	patient_280	74.8904	M	18	Frontal	0.97	0	NA						0	0	702	NA	0	0		NA	FALSE	1	760	ADENOSQUAMOUS CARCINOMA/Adenosquamous carcinoma	Respiratory system - Lung and bronchus	Respiratory	NSCLC	100	LINAC	702	1	2.08071	0	Respiratory	1.22817	0.296508	(1.0,1.5]	2009.36	NormalActivityAndWork KPS 80-100	NSCLC	1.92192	(67-95]	0	NA	NA
395	398	patient_281	patient_281	53.1096	M	20	Sylvian Fissure	0.57	1	266	Tumor progression on pathology					0	1	266	NA	0	1	0	266	FALSE	1	2375	ADENOSQUAMOUS CARCINOMA/Adenosquamous carcinoma	Respiratory system - Lung and bronchus	Respiratory	NSCLC	80	LINAC	266	0	6.50222	1	Respiratory	1.02871	0.0408334	(1.0,1.5]	2009.42	NormalActivityAndWork KPS 80-100	NSCLC	0.728248	(15-56]	0	NA	NA
396	399	patient_282	patient_282	69.3644	M	20	Skull Base	0.59	0	NA						0	0	415	NA	0	0		NA	FALSE	1	1956	Carcinoma with squamous metaplasia	Oral cavity and pharynx - Salivary glands	Salivary glands	Other	80	GK	415	0	5.35509	0	Other	1.0406	0.0574177	(1.0,1.5]	2009.48	NormalActivityAndWork KPS 80-100	Other	1.13618	(67-95]	0	NA	NA
397	400	patient_283	patient_283	69.4932	M	20	Temporal	1.1	0	NA						0	0	37	NA	0	0		NA	FALSE	1	138	ADENOSQUAMOUS CARCINOMA/Adenosquamous carcinoma	Respiratory system - Lung and bronchus	Respiratory	NSCLC	100	GK	37	1	0.377813	0	Respiratory	1.28075	0.35699	(1.0,1.5]	2009.48	NormalActivityAndWork KPS 80-100	NSCLC	0.101298	(67-95]	0	NA	NA
398	401		patient_283	69.4932	M	18	Brain Stem	0.17	0	NA						0	0	37	NA	0	0		NA	FALSE	1	138	ADENOSQUAMOUS CARCINOMA/Adenosquamous carcinoma	Respiratory system - Lung and bronchus	Respiratory	NSCLC	100	GK	37	1	0.377813	0	Respiratory	0.687306	-0.540976	(0.5,1.0]	2009.48	NormalActivityAndWork KPS 80-100	NSCLC	0.101298	(67-95]	0	NA	NA
399	402	patient_284	patient_284	40.3671	F	18	Temporal	7.72	0	NA						0	0	1718	NA	0	0		NA	FALSE	0	4851.48	Adenocarcinoma, unclassified	Breast	Breast	Breast	100	GK	1718	0	13.2823	0	Breast	2.45211	1.29402	(2.0,2.5]	2009.49	NormalActivityAndWork KPS 80-100	Breast	4.7035	(15-56]	0	NA	NA
400	403	patient_285	patient_285	65.7315	F	20	Occipital	2.14	0	NA						0	0	30	NA	0	0		NA	FALSE	1	30.75	ADENOSQUAMOUS CARCINOMA/Adenosquamous carcinoma	Respiratory system - Lung and bronchus	Respiratory	NSCLC	90	GK	30	1	0.0841866	0	Respiratory	1.59884	0.677026	(1.5,2.0]	2009.5	NormalActivityAndWork KPS 80-100	NSCLC	0.0821333	(56-67]	0	NA	NA
401	404	patient_286	patient_286	>89	M	18	Frontal	1.09	0	NA						0	0	79	NA	0	0		NA	FALSE	1	79.5625	Malignant melanoma	Skin (excluding basal and squamous) - Melanoma-skin	Skin	Melanoma	100	GK	79	1	0.217824	0	Skin	1.27686	0.352598	(1.0,1.5]	2009.51	NormalActivityAndWork KPS 80-100	Melanoma	0.216284	(67-95]	0	NA	NA
402	405		patient_286	93.4192	M	18	Insula	4.56	0	NA						0	0	79	NA	0	0		NA	FALSE	1	79.5625	Malignant melanoma	Skin (excluding basal and squamous) - Melanoma-skin	Skin	Melanoma	100	GK	79	1	0.217824	0	Skin	2.05742	1.04083	(2.0,2.5]	2009.51	NormalActivityAndWork KPS 80-100	Melanoma	0.216284	(67-95]	0	NA	NA
403	406	patient_287	patient_287	46.2685	M	20	Parietal	3.99	0	NA						0	0	83	NA	0	0		NA	TRUE	1	355.625	ADENOSQUAMOUS CARCINOMA/Adenosquamous carcinoma	Respiratory system - Lung and bronchus	Respiratory	NSCLC	100	GK	31	1	0.973622	0	Respiratory	1.96785	0.976618	(1.5,2.0]	2009.52	NormalActivityAndWork KPS 80-100	NSCLC	0.227235	(15-56]	1	18119	31
404	407	patient_288	patient_288	84.0685	M	20	Occipital	0.75	0	NA						0	0	1291	NA	0	0		NA	FALSE	1	1450.54	Renal cell carcinoma	Urinary System - Kidney and renal pelvis	Genitourin.	Renal Cell Carcinoma	90	GK	1291	1	3.97126	0	Genitourin.	1.12725	0.17281	(1.0,1.5]	2009.54	NormalActivityAndWork KPS 80-100	Renal Cell Carcinoma	3.53447	(67-95]	0	NA	NA
405	408		patient_288	84.0685	M	20	Parietal	0.04	0	NA						0	0	1291	NA	0	0		NA	FALSE	1	1450.54	Renal cell carcinoma	Urinary System - Kidney and renal pelvis	Genitourin.	Renal Cell Carcinoma	90	GK	1291	1	3.97126	0	Genitourin.	0.424314	-1.2368	(0.0,0.5]	2009.54	NormalActivityAndWork KPS 80-100	Renal Cell Carcinoma	3.53447	(67-95]	0	NA	NA
406	409	patient_289	patient_289	71.5644	M	20	Frontal	0.36	0	NA						0	0	31	NA	0	0		NA	FALSE	1	65.4375	ADENOSQUAMOUS CARCINOMA/Adenosquamous carcinoma	Respiratory system - Lung and bronchus	Respiratory	NSCLC	90	GK	31	1	0.179153	0	Respiratory	0.882608	-0.180155	(0.5,1.0]	2009.55	NormalActivityAndWork KPS 80-100	NSCLC	0.0848711	(67-95]	0	NA	NA
407	410		patient_289	71.5644	M	20	Frontal	0.86	0	NA						0	0	31	NA	0	0		NA	FALSE	1	65.4375	ADENOSQUAMOUS CARCINOMA/Adenosquamous carcinoma	Respiratory system - Lung and bronchus	Respiratory	NSCLC	90	GK	31	1	0.179153	0	Respiratory	1.17987	0.238625	(1.0,1.5]	2009.55	NormalActivityAndWork KPS 80-100	NSCLC	0.0848711	(67-95]	0	NA	NA
408	411	patient_290	patient_290	62.7014	F	20	Frontal	0.5	1	279	Clinically and radiographically defined failure	increase in size, peritumoral edema, hemorrhage	No	Yes	WBRT for local and distant progressive metastatic disease	0	1	279	NA	0	0		NA	FALSE	1	363.604	Malignant melanoma	Skin (excluding basal and squamous) - Melanoma-skin	Skin	Melanoma	90	GK	279	1	0.995467	1	Skin	0.984745	-0.0221779	(0.5,1.0]	2009.5	NormalActivityAndWork KPS 80-100	Melanoma	0.763839	(56-67]	0	NA	NA
409	412		patient_290	62.7014	F	20	Frontal	1.99	1	279	Clinically and radiographically defined failure	increase in size, peritumoral edema, hemorrhage	No	Yes	WBRT for local and distant progressive metastatic disease	0	1	279	NA	0	0		NA	FALSE	1	363.604	Malignant melanoma	Skin (excluding basal and squamous) - Melanoma-skin	Skin	Melanoma	90	GK	279	1	0.995467	1	Skin	1.56058	0.642078	(1.5,2.0]	2009.5	NormalActivityAndWork KPS 80-100	Melanoma	0.763839	(56-67]	0	NA	NA
410	413	patient_291	patient_291	59.5726	F	18	Parietal	0.33	0	NA						0	0	528	NA	0	0		NA	FALSE	1	1257.75	Adenocarcinoma, unclassified	Urinary System - Kidney and renal pelvis	Genitourin.	Other	80	GK	528	1	3.44344	0	Genitourin.	0.857377	-0.221999	(0.5,1.0]	2009.51	NormalActivityAndWork KPS 80-100	Other	1.44555	(56-67]	0	NA	NA
411	414		patient_291	59.5726	F	20	Parietal	4.76	0	NA						0	0	528	NA	0	0		NA	FALSE	1	1257.75	Adenocarcinoma, unclassified	Urinary System - Kidney and renal pelvis	Genitourin.	Other	80	GK	528	1	3.44344	0	Genitourin.	2.08707	1.06148	(2.0,2.5]	2009.51	NormalActivityAndWork KPS 80-100	Other	1.44555	(56-67]	0	NA	NA
412	415	patient_292	patient_292	73.9534	M	20	Frontal	0.9	0	NA						0	0	35	NA	0	0		NA	FALSE	1	35.5833	Unclassified malignant neoplasm	Respiratory system - Lung and bronchus	Respiratory	Other	100	GK	35	1	0.0974192	0	Respiratory	1.19788	0.260488	(1.0,1.5]	2009.57	NormalActivityAndWork KPS 80-100	Other	0.0958222	(67-95]	0	NA	NA
413	416	patient_293	patient_293	67.7315	M	15	Frontal	6.5	0	NA						0	0	623	NA	0	0		NA	FALSE	1	680.458	Malignant spindle cell tumor	Soft tissue - NOS	Soft tissue	Other	90	GK	623	1	1.86294	0	Other	2.31547	1.2113	(2.0,2.5]	2009.57	NormalActivityAndWork KPS 80-100	Other	1.70563	(67-95]	0	NA	NA
414	417		patient_293	67.7315	M	15	Frontal	0.05	0	NA						0	0	623	NA	0	0		NA	FALSE	1	680.458	Malignant spindle cell tumor	Soft tissue - NOS	Soft tissue	Other	90	GK	623	1	1.86294	0	Other	0.457078	-1.12949	(0.0,0.5]	2009.57	NormalActivityAndWork KPS 80-100	Other	1.70563	(67-95]	0	NA	NA
415	418	patient_294	patient_294	68.9781	F	20	Cerebellum	1.43	0	NA						0	0	62	NA	0	0		NA	FALSE	1	64.1354	ADENOSQUAMOUS CARCINOMA/Adenosquamous carcinoma	Respiratory system - Lung and bronchus	Respiratory	NSCLC	90	GK	62	1	0.175588	0	Respiratory	1.3978	0.483161	(1.0,1.5]	2009.58	NormalActivityAndWork KPS 80-100	NSCLC	0.169742	(67-95]	0	NA	NA
416	419	patient_295	patient_295	50.3781	M	20	Cerebellum	0.61	0	NA						0	0	4224	NA	0	0		NA	FALSE	0	4781.55	Malignant melanoma	Unk	Unk	Melanoma	100	GK	4224	0	13.0908	0	Other	1.05223	0.0734492	(1.0,1.5]	2009.5	NormalActivityAndWork KPS 80-100	Melanoma	11.5644	(15-56]	0	NA	NA
417	420	patient_296	patient_296	65.8493	M	20	Parietal	1.32	0	NA						0	0	60	NA	0	0		NA	FALSE	1	91.5417	Non-small cell carcinoma	Respiratory system - Lung and bronchus	Respiratory	NSCLC	90	GK	60	1	0.250621	0	Respiratory	1.361	0.444668	(1.0,1.5]	2009.59	NormalActivityAndWork KPS 80-100	NSCLC	0.164267	(56-67]	0	NA	NA
418	421	patient_297	patient_297	54.9644	F	20	Occipital	0.63	1	355	Clinically and radiographically defined failure	increase in size, peritumoral edema	Yes	Yes	WBRT for local and distant progressive metastatic disease	0	1	355	NA	0	0		NA	FALSE	1	518.438	Adenocarcinoma, unclassified	Breast	Breast	Breast	90	GK	355	1	1.41937	1	Breast	1.06361	0.0889634	(1.0,1.5]	2009.63	NormalActivityAndWork KPS 80-100	Breast	0.97191	(15-56]	0	NA	NA
419	422		patient_297	54.9644	F	20	Cerebellum	0.16	1	355	Clinically and radiographically defined failure	increase in size, peritumoral edema	Yes	Yes	WBRT for local and distant progressive metastatic disease	0	1	355	NA	0	0		NA	FALSE	1	518.438	Adenocarcinoma, unclassified	Breast	Breast	Breast	90	GK	355	1	1.41937	1	Breast	0.673556	-0.57013	(0.5,1.0]	2009.63	NormalActivityAndWork KPS 80-100	Breast	0.97191	(15-56]	0	NA	NA
420	423	patient_298	patient_298	75.7562	F	20	Frontal	1.16	0	NA						0	0	391	NA	0	0		NA	FALSE	1	467.667	Adenocarcinoma, unclassified	Breast	Breast	Breast	100	GK	391	1	1.28037	0	Breast	1.30363	0.38253	(1.0,1.5]	2009.68	NormalActivityAndWork KPS 80-100	Breast	1.07047	(67-95]	0	NA	NA
421	424	patient_299	patient_299	63.1068	M	20	Parietal	1.02	0	NA						0	0	59	NA	0	0		NA	FALSE	1	98.4167	Malignant melanoma	Skin (excluding basal and squamous) - Melanoma-skin	Skin	Melanoma	100	GK	59	1	0.269443	0	Skin	1.24892	0.320679	(1.0,1.5]	2009.69	NormalActivityAndWork KPS 80-100	Melanoma	0.161529	(56-67]	0	NA	NA
422	425	patient_300	patient_300	45.0548	F	20	Parietal	2.21	0	NA						0	0	493	NA	0	0		NA	TRUE	1	574.49	Adenocarcinoma, unclassified	Breast	Breast	Breast	100	GK	337	1	1.57282	0	Breast	1.61609	0.692504	(1.5,2.0]	2009.71	NormalActivityAndWork KPS 80-100	Breast	1.34972	(15-56]	1	18492	337
423	426		patient_300	45.0548	F	20	Cerebellum	3.34	0	NA						0	0	493	NA	0	0		NA	TRUE	1	574.49	Adenocarcinoma, unclassified	Breast	Breast	Breast	100	GK	337	1	1.57282	0	Breast	1.8546	0.891105	(1.5,2.0]	2009.71	NormalActivityAndWork KPS 80-100	Breast	1.34972	(15-56]	1	18492	337
424	427	patient_301	patient_301	67.137	M	20	Frontal	0.94	0	NA						0	0	66	NA	0	0		NA	FALSE	1	69.4375	ADENOSQUAMOUS CARCINOMA/Adenosquamous carcinoma	Respiratory system - Lung and bronchus	Respiratory	NSCLC	80	GK	66	1	0.190104	0	Respiratory	1.21537	0.2814	(1.0,1.5]	2009.71	NormalActivityAndWork KPS 80-100	NSCLC	0.180693	(67-95]	0	NA	NA
425	428		patient_301	67.137	M	20	Cerebellum	1.32	0	NA						0	0	66	NA	0	0		NA	FALSE	1	69.4375	ADENOSQUAMOUS CARCINOMA/Adenosquamous carcinoma	Respiratory system - Lung and bronchus	Respiratory	NSCLC	80	GK	66	1	0.190104	0	Respiratory	1.361	0.444668	(1.0,1.5]	2009.71	NormalActivityAndWork KPS 80-100	NSCLC	0.180693	(67-95]	0	NA	NA
426	429		patient_301	67.137	M	20	Cerebellum	0.3	0	NA						0	0	66	NA	0	0		NA	FALSE	1	69.4375	ADENOSQUAMOUS CARCINOMA/Adenosquamous carcinoma	Respiratory system - Lung and bronchus	Respiratory	NSCLC	80	GK	66	1	0.190104	0	Respiratory	0.830566	-0.267833	(0.5,1.0]	2009.71	NormalActivityAndWork KPS 80-100	NSCLC	0.180693	(67-95]	0	NA	NA
427	430	patient_302	patient_302	60.6603	M	20	Frontal	1.14	0	NA						0	0	63	NA	0	0		NA	FALSE	1	108.458	ADENOSQUAMOUS CARCINOMA/Adenosquamous carcinoma	Respiratory system - Lung and bronchus	Respiratory	NSCLC	100	GK	63	1	0.296935	0	Respiratory	1.29609	0.374167	(1.0,1.5]	2009.72	NormalActivityAndWork KPS 80-100	NSCLC	0.17248	(56-67]	0	NA	NA
428	431		patient_302	60.6603	M	20	Cerebellum	2.28	0	NA						0	0	63	NA	0	0		NA	FALSE	1	108.458	ADENOSQUAMOUS CARCINOMA/Adenosquamous carcinoma	Respiratory system - Lung and bronchus	Respiratory	NSCLC	100	GK	63	1	0.296935	0	Respiratory	1.63297	0.7075	(1.5,2.0]	2009.72	NormalActivityAndWork KPS 80-100	NSCLC	0.17248	(56-67]	0	NA	NA
429	432	patient_303	patient_303	55.474	F	20	Parietal	0.12	0	NA						0	0	659	NA	0	0		NA	FALSE	1	701.583	Follicular carcinoma	Endocrine system - Thyroid	Thyroid	Other	90	GK	659	1	1.92078	0	Thyroid	0.611966	-0.708476	(0.5,1.0]	2009.73	NormalActivityAndWork KPS 80-100	Other	1.80419	(15-56]	0	NA	NA
430	433	patient_304	patient_304	50.5616	F	20	Temporal	0.51	0	NA						0	0	970	NA	0	0		NA	TRUE	1	987.396	Non-small cell carcinoma	Respiratory system - Lung and bronchus	Respiratory	NSCLC	100	GK	718	1	2.70327	0	Respiratory	0.991267	-0.0126548	(0.5,1.0]	2009.73	NormalActivityAndWork KPS 80-100	NSCLC	2.65564	(15-56]	1	18882	718
431	434		patient_304	50.5616	F	20	Basal Ganglia	1.27	0	NA						0	0	970	NA	0	0		NA	TRUE	1	987.396	Non-small cell carcinoma	Respiratory system - Lung and bronchus	Respiratory	NSCLC	100	GK	718	1	2.70327	0	Respiratory	1.34359	0.426098	(1.0,1.5]	2009.73	NormalActivityAndWork KPS 80-100	NSCLC	2.65564	(15-56]	1	18882	718
432	435	patient_305	patient_305	50.2247	M	18	Frontal	0.8	0	NA						0	0	49	NA	0	0		NA	FALSE	1	66.6667	ADENOSQUAMOUS CARCINOMA/Adenosquamous carcinoma	Respiratory system - Lung and bronchus	Respiratory	NSCLC	100	GK	49	1	0.182518	0	Respiratory	1.15176	0.203846	(1.0,1.5]	2009.71	NormalActivityAndWork KPS 80-100	NSCLC	0.134151	(15-56]	0	NA	NA
433	436		patient_305	50.2247	M	18	Frontal	0.64	0	NA						0	0	49	NA	0	0		NA	FALSE	1	66.6667	ADENOSQUAMOUS CARCINOMA/Adenosquamous carcinoma	Respiratory system - Lung and bronchus	Respiratory	NSCLC	100	GK	49	1	0.182518	0	Respiratory	1.0692	0.0965367	(1.0,1.5]	2009.71	NormalActivityAndWork KPS 80-100	NSCLC	0.134151	(15-56]	0	NA	NA
434	437		patient_305	50.2247	M	20	Cerebellum	0.33	0	NA						0	0	49	NA	0	0		NA	FALSE	1	66.6667	ADENOSQUAMOUS CARCINOMA/Adenosquamous carcinoma	Respiratory system - Lung and bronchus	Respiratory	NSCLC	100	GK	49	1	0.182518	0	Respiratory	0.857377	-0.221999	(0.5,1.0]	2009.71	NormalActivityAndWork KPS 80-100	NSCLC	0.134151	(15-56]	0	NA	NA
435	438	patient_306	patient_306	67.9342	M	20	Temporal	1.52	0	NA						0	0	201	NA	0	0		NA	FALSE	1	210.479	unclear which tumor to link to	unclear which tumor to link to	Unk	Other	90	GK	201	1	0.576245	0	Other	1.42653	0.512513	(1.0,1.5]	2009.77	NormalActivityAndWork KPS 80-100	Other	0.550293	(67-95]	0	NA	NA
436	439	patient_307	patient_307	65.8	M	20	Brain Stem	0.25	0	NA						0	0	54	NA	0	0		NA	FALSE	1	57.3542	ADENOSQUAMOUS CARCINOMA/Adenosquamous carcinoma	Respiratory system - Lung and bronchus	Respiratory	NSCLC	80	GK	54	1	0.157023	0	Respiratory	0.781593	-0.355511	(0.5,1.0]	2009.77	NormalActivityAndWork KPS 80-100	NSCLC	0.14784	(56-67]	0	NA	NA
437	440		patient_307	65.8	M	20	Cerebellum	0.56	0	NA						0	0	54	NA	0	0		NA	FALSE	1	57.3542	ADENOSQUAMOUS CARCINOMA/Adenosquamous carcinoma	Respiratory system - Lung and bronchus	Respiratory	NSCLC	80	GK	54	1	0.157023	0	Respiratory	1.02266	0.0323217	(1.0,1.5]	2009.77	NormalActivityAndWork KPS 80-100	NSCLC	0.14784	(56-67]	0	NA	NA
438	441		patient_307	65.8	M	20	Cerebellum	0.39	0	NA						0	0	54	NA	0	0		NA	FALSE	1	57.3542	ADENOSQUAMOUS CARCINOMA/Adenosquamous carcinoma	Respiratory system - Lung and bronchus	Respiratory	NSCLC	80	GK	54	1	0.157023	0	Respiratory	0.906474	-0.141663	(0.5,1.0]	2009.77	NormalActivityAndWork KPS 80-100	NSCLC	0.14784	(56-67]	0	NA	NA
439	442	patient_308	patient_308	70.0192	F	20	Parietal	0.79	0	NA						0	0	175	NA	0	0		NA	FALSE	1	1012.62	Malignant melanoma	Skin (excluding basal and squamous) - Melanoma-skin	Skin	Melanoma	100	GK	175	1	2.77234	0	Skin	1.14695	0.197797	(1.0,1.5]	2009.77	NormalActivityAndWork KPS 80-100	Melanoma	0.479111	(67-95]	0	NA	NA
440	443	patient_309	patient_309	78.3836	M	16	Thalamus	9.5	0	NA						0	0	91	NA	0	0		NA	FALSE	1	100.583	Malignant melanoma	Unk	Unk	Melanoma	70	GK	91	1	0.275375	0	Other	2.6277	1.3938	(2.5,3.0]	2009.78	UnableToWorkOrSelfCare KPS 0-70	Melanoma	0.249138	(67-95]	0	NA	NA
441	444	patient_310	patient_310	64.6493	M	16	Cerebellum	2.52	0	NA						0	0	98	NA	0	0		NA	TRUE	1	126.698	Non-small cell carcinoma	Respiratory system - Lung and bronchus	Respiratory	NSCLC	90	GK	9	1	0.34687	0	Respiratory	1.68837	0.75563	(1.5,2.0]	2009.8	NormalActivityAndWork KPS 80-100	NSCLC	0.268302	(56-67]	1	18199	9
442	445		patient_310	64.6493	M	16	Cerebellum	7.87	0	NA						0	0	98	NA	0	0		NA	TRUE	1	126.698	Non-small cell carcinoma	Respiratory system - Lung and bronchus	Respiratory	NSCLC	90	GK	9	1	0.34687	0	Respiratory	2.46789	1.30328	(2.0,2.5]	2009.8	NormalActivityAndWork KPS 80-100	NSCLC	0.268302	(56-67]	1	18199	9
443	446	patient_311	patient_311	66.5918	F	20	Frontal	1.2	0	NA						0	0	121	NA	0	0		NA	FALSE	1	852.604	ADENOSQUAMOUS CARCINOMA/Adenosquamous carcinoma	Respiratory system - Lung and bronchus	Respiratory	NSCLC	90	GK	121	1	2.33424	0	Respiratory	1.31844	0.398834	(1.0,1.5]	2009.83	NormalActivityAndWork KPS 80-100	NSCLC	0.331271	(56-67]	0	NA	NA
444	447	patient_312	patient_312	55.7151	F	18	Parietal	7.18	0	NA						0	0	99	NA	0	0		NA	FALSE	1	123.354	Adenocarcinoma, unclassified	Breast	Breast	Breast	80	GK	99	1	0.337716	0	Breast	2.39355	1.25915	(2.0,2.5]	2009.86	NormalActivityAndWork KPS 80-100	Breast	0.27104	(15-56]	0	NA	NA
445	448	patient_313	patient_313	65.7973	F	20	Parietal	0.59	0	NA						0	0	622	NA	0	0		NA	FALSE	1	623.521	ADENOSQUAMOUS CARCINOMA/Adenosquamous carcinoma	Respiratory system - Lung and bronchus	Respiratory	NSCLC	100	GK	622	1	1.70706	0	Respiratory	1.0406	0.0574177	(1.0,1.5]	2009.86	NormalActivityAndWork KPS 80-100	NSCLC	1.7029	(56-67]	0	NA	NA
446	449	patient_314	patient_314	42.8521	F	18	Temporal	3.66	1	48	Post-SRS edema/mass effect requiring surgery					1	0	48	NA	0	1	0	48	FALSE	0	4705.67	Malignant melanoma	Skin (excluding basal and squamous) - Melanoma-skin	Skin	Melanoma	100	GK	48	0	12.8831	0	Skin	1.91203	0.935103	(1.5,2.0]	2009.86	NormalActivityAndWork KPS 80-100	Melanoma	0.131413	(15-56]	0	NA	NA
447	450		patient_314	42.8521	F	18	Frontal	6.64	1	203	Tumor progression on pathology					0	1	203	NA	0	1	0	203	FALSE	0	4705.67	Malignant melanoma	Skin (excluding basal and squamous) - Melanoma-skin	Skin	Melanoma	100	GK	203	0	12.8831	1	Skin	2.33197	1.22155	(2.0,2.5]	2009.86	NormalActivityAndWork KPS 80-100	Melanoma	0.555768	(15-56]	0	NA	NA
448	451	patient_315	patient_315	47.5562	F	18	Frontal	4.36	0	NA						0	0	119	NA	0	0		NA	FALSE	1	120.396	Clear cell (mesonephroid) carcinoma	Urinary System - Kidney and renal pelvis	Genitourin.	Other	80	GK	119	1	0.329617	0	Genitourin.	2.02689	1.01926	(2.0,2.5]	2009.86	NormalActivityAndWork KPS 80-100	Other	0.325795	(15-56]	0	NA	NA
449	452	patient_316	patient_316	71.8849	M	18	Parietal	2.63	0	NA						0	0	88	NA	0	0		NA	FALSE	1	88.5	Non-small cell carcinoma	Respiratory system - Lung and bronchus	Respiratory	NSCLC	90	GK	88	1	0.242293	0	Respiratory	1.71259	0.776176	(1.5,2.0]	2009.88	NormalActivityAndWork KPS 80-100	NSCLC	0.240924	(67-95]	0	NA	NA
450	453		patient_316	71.8849	M	18	Occipital	4.25	0	NA						0	0	88	NA	0	0		NA	FALSE	1	88.5	Non-small cell carcinoma	Respiratory system - Lung and bronchus	Respiratory	NSCLC	90	GK	88	1	0.242293	0	Respiratory	2.00969	1.00698	(2.0,2.5]	2009.88	NormalActivityAndWork KPS 80-100	NSCLC	0.240924	(67-95]	0	NA	NA
451	454		patient_316	71.8849	M	18	Cerebellum	0.04	0	NA						0	0	88	NA	0	0		NA	FALSE	1	88.5	Non-small cell carcinoma	Respiratory system - Lung and bronchus	Respiratory	NSCLC	90	GK	88	1	0.242293	0	Respiratory	0.424314	-1.2368	(0.0,0.5]	2009.88	NormalActivityAndWork KPS 80-100	NSCLC	0.240924	(67-95]	0	NA	NA
452	455	patient_317	patient_317	60.5507	F	16	Brain Stem	1.27	0	NA						0	0	42	NA	0	0		NA	FALSE	1	73.625	Adenocarcinoma, unclassified	Breast	Breast	Breast	100	GK	42	1	0.201569	0	Breast	1.34359	0.426098	(1.0,1.5]	2009.91	NormalActivityAndWork KPS 80-100	Breast	0.114987	(56-67]	0	NA	NA
453	456		patient_317	60.5507	F	16	Cerebellum	0.62	0	NA						0	0	42	NA	0	0		NA	FALSE	1	73.625	Adenocarcinoma, unclassified	Breast	Breast	Breast	100	GK	42	1	0.201569	0	Breast	1.05795	0.0812688	(1.0,1.5]	2009.91	NormalActivityAndWork KPS 80-100	Breast	0.114987	(56-67]	0	NA	NA
454	457	patient_318	patient_318	56.2082	M	16	Parietal	6.36	1	332	Tumor progression on pathology					0	1	332	NA	0	1	0	332	FALSE	1	651.521	Clear cell sarcoma of kidney	Urinary System - Kidney and renal pelvis	Genitourin.	Other	30	GK	332	1	1.78372	1	Genitourin.	2.29872	1.20083	(2.0,2.5]	2009.92	UnableToWorkOrSelfCare KPS 0-70	Other	0.908942	(56-67]	0	NA	NA
455	458	patient_319	patient_319	71.3863	M	18	Frontal	2.88	0	NA						0	0	718	NA	0	0		NA	FALSE	1	719.438	Clear cell (mesonephroid) carcinoma	Urinary System - Kidney and renal pelvis	Genitourin.	Other	100	GK	718	1	1.96966	0	Genitourin.	1.76522	0.819845	(1.5,2.0]	2009.92	NormalActivityAndWork KPS 80-100	Other	1.96572	(67-95]	0	NA	NA
456	459	patient_320	patient_320	70.1507	F	20	Frontal	0.46	0	NA						0	0	140	NA	0	0		NA	FALSE	1	162.448	Adenocarcinoma, unclassified	Urinary System - Kidney and renal pelvis	Genitourin.	Other	90	GK	140	1	0.444746	0	Genitourin.	0.957752	-0.062276	(0.5,1.0]	2009.92	NormalActivityAndWork KPS 80-100	Other	0.383289	(67-95]	0	NA	NA
457	460		patient_320	70.1507	F	20	Skull	1.46	0	NA						0	0	140	NA	0	0		NA	FALSE	1	162.448	Adenocarcinoma, unclassified	Urinary System - Kidney and renal pelvis	Genitourin.	Other	90	GK	140	1	0.444746	0	Genitourin.	1.40751	0.493145	(1.0,1.5]	2009.92	NormalActivityAndWork KPS 80-100	Other	0.383289	(67-95]	0	NA	NA
458	461	patient_321	patient_321	70.1342	F	20	Temporal	2.53	0	NA						0	0	100	NA	0	0		NA	FALSE	1	110.833	Malignant melanoma	Unk	Unk	Melanoma	90	GK	100	1	0.303437	0	Other	1.6906	0.757535	(1.5,2.0]	2009.94	NormalActivityAndWork KPS 80-100	Melanoma	0.273778	(67-95]	0	NA	NA
459	462		patient_321	70.1342	F	20	Temporal	0.34	0	NA						0	0	100	NA	0	0		NA	FALSE	1	110.833	Malignant melanoma	Unk	Unk	Melanoma	90	GK	100	1	0.303437	0	Other	0.865951	-0.207642	(0.5,1.0]	2009.94	NormalActivityAndWork KPS 80-100	Melanoma	0.273778	(67-95]	0	NA	NA
460	463	patient_322	patient_322	70.7479	M	20	Parietal	0.63	0	NA						0	0	1475	NA	0	0		NA	FALSE	1	1587.72	Malignant melanoma	Skin (excluding basal and squamous) - Melanoma-skin	Skin	Melanoma	100	GK	1475	1	4.34683	0	Skin	1.06361	0.0889634	(1.0,1.5]	2009.96	NormalActivityAndWork KPS 80-100	Melanoma	4.03822	(67-95]	0	NA	NA
461	464	patient_323	patient_323	47.8384	M	20	Frontal	1.18	1	112	Tumor progression on pathology					0	1	112	NA	0	1	0	112	FALSE	1	1511.56	ADENOSQUAMOUS CARCINOMA/Adenosquamous carcinoma	Respiratory system - Lung and bronchus	Respiratory	NSCLC	90	GK	112	1	4.1383	1	Respiratory	1.31108	0.390751	(1.0,1.5]	2009.96	NormalActivityAndWork KPS 80-100	NSCLC	0.306631	(15-56]	0	NA	NA
462	465	patient_324	patient_324	53.6164	F	20	Frontal	0.54	0	NA						0	0	145	NA	0	0		NA	FALSE	1	242.562	ADENOSQUAMOUS CARCINOMA/Adenosquamous carcinoma	Respiratory system - Lung and bronchus	Respiratory	NSCLC	100	GK	145	1	0.664082	0	Respiratory	1.01033	0.0148326	(1.0,1.5]	2009.96	NormalActivityAndWork KPS 80-100	NSCLC	0.396977	(15-56]	0	NA	NA
463	466	patient_325	patient_325	58.8411	F	20	Occipital	0.6	0	NA						0	0	1997	NA	0	0		NA	FALSE	1	1999.67	Clear cell (mesonephroid) carcinoma	Urinary System - Kidney and renal pelvis	Genitourin.	Other	100	GK	1997	0	5.47464	0	Genitourin.	1.04645	0.0655003	(1.0,1.5]	2009.97	NormalActivityAndWork KPS 80-100	Other	5.46734	(56-67]	0	NA	NA
464	467		patient_325	58.8411	F	20	Frontal	0.08	0	NA						0	0	1997	NA	0	0		NA	FALSE	1	1999.67	Clear cell (mesonephroid) carcinoma	Urinary System - Kidney and renal pelvis	Genitourin.	Other	100	GK	1997	0	5.47464	0	Genitourin.	0.534602	-0.903463	(0.5,1.0]	2009.97	NormalActivityAndWork KPS 80-100	Other	5.46734	(56-67]	0	NA	NA
465	468		patient_325	58.8411	F	20	Cerebellum	0.77	0	NA						0	0	1997	NA	0	0		NA	FALSE	1	1999.67	Clear cell (mesonephroid) carcinoma	Urinary System - Kidney and renal pelvis	Genitourin.	Other	100	GK	1997	0	5.47464	0	Genitourin.	1.13718	0.185466	(1.0,1.5]	2009.97	NormalActivityAndWork KPS 80-100	Other	5.46734	(56-67]	0	NA	NA
466	469	patient_326	patient_326	28.2329	F	20	Ventricles	1.1	0	NA						0	0	72	NA	1	0		NA	FALSE	1	80.3854	Malignant melanoma	Unk	Unk	Melanoma	100	GK	72	1	0.220077	0	Other	1.28075	0.35699	(1.0,1.5]	2009.97	NormalActivityAndWork KPS 80-100	Melanoma	0.19712	(15-56]	0	NA	NA
467	470	patient_327	patient_327	65.9288	F	18	Frontal	4.01	0	NA						0	0	55	NA	0	0		NA	FALSE	1	78.4167	Non-small cell carcinoma	Respiratory system - Lung and bronchus	Respiratory	NSCLC	100	GK	55	1	0.214687	0	Respiratory	1.97113	0.979023	(1.5,2.0]	2010	NormalActivityAndWork KPS 80-100	NSCLC	0.150578	(56-67]	0	NA	NA
468	471		patient_327	65.9288	F	18	Frontal	0.76	0	NA						0	0	55	NA	0	0		NA	FALSE	1	78.4167	Non-small cell carcinoma	Respiratory system - Lung and bronchus	Respiratory	NSCLC	100	GK	55	1	0.214687	0	Respiratory	1.13224	0.179179	(1.0,1.5]	2010	NormalActivityAndWork KPS 80-100	NSCLC	0.150578	(56-67]	0	NA	NA
469	472		patient_327	65.9288	F	18	Temporal	0.07	0	NA						0	0	55	NA	0	0		NA	FALSE	1	78.4167	Non-small cell carcinoma	Respiratory system - Lung and bronchus	Respiratory	NSCLC	100	GK	55	1	0.214687	0	Respiratory	0.511328	-0.967678	(0.5,1.0]	2010	NormalActivityAndWork KPS 80-100	NSCLC	0.150578	(56-67]	0	NA	NA
470	473	patient_328	patient_328	67.0822	M	20	Cerebellum	1.36	1	218	Tumor progression on pathology					0	1	218	NA	0	1	0	218	FALSE	1	451.583	Malignant melanoma	Skin (excluding basal and squamous) - Melanoma-skin	Skin	Melanoma	90	GK	218	1	1.23633	1	Skin	1.37461	0.459024	(1.0,1.5]	2010.01	NormalActivityAndWork KPS 80-100	Melanoma	0.596835	(67-95]	0	NA	NA
471	474	patient_329	patient_329	84.6493	F	20	Skull Base	0.75	0	NA						0	0	133	NA	0	0		NA	FALSE	1	134.375	Carcinoma, unclassified	Oral cavity and pharynx - Salivary glands	Salivary glands	Other	80	GK	133	1	0.367889	0	Other	1.12725	0.17281	(1.0,1.5]	2010.01	NormalActivityAndWork KPS 80-100	Other	0.364124	(67-95]	0	NA	NA
472	475		patient_329	84.6493	F	20	Cerebellum	0.15	0	NA						0	0	133	NA	0	0		NA	FALSE	1	134.375	Carcinoma, unclassified	Oral cavity and pharynx - Salivary glands	Salivary glands	Other	80	GK	133	1	0.367889	0	Other	0.659221	-0.601166	(0.5,1.0]	2010.01	NormalActivityAndWork KPS 80-100	Other	0.364124	(67-95]	0	NA	NA
473	476		patient_329	84.6493	F	20	Parietal	0.05	0	NA						0	0	133	NA	0	0		NA	FALSE	1	134.375	Carcinoma, unclassified	Oral cavity and pharynx - Salivary glands	Salivary glands	Other	80	GK	133	1	0.367889	0	Other	0.457078	-1.12949	(0.0,0.5]	2010.01	NormalActivityAndWork KPS 80-100	Other	0.364124	(67-95]	0	NA	NA
474	477	patient_330	patient_330	72.2137	M	20	Frontal	0.68	0	NA						0	0	67	NA	0	0		NA	FALSE	1	68.5208	Malignant melanoma	Skin (excluding basal and squamous) - Melanoma-skin	Skin	Melanoma	90	GK	67	1	0.187595	0	Skin	1.09103	0.125691	(1.0,1.5]	2010.02	NormalActivityAndWork KPS 80-100	Melanoma	0.183431	(67-95]	0	NA	NA
475	478	patient_331	patient_331	53.2219	F	20	Temporal	2.11	0	NA						0	0	28	NA	0	0		NA	FALSE	1	69.8333	Non-small cell carcinoma	Respiratory system - Lung and bronchus	Respiratory	NSCLC	90	GK	28	1	0.191188	0	Respiratory	1.59133	0.670236	(1.5,2.0]	2010.05	NormalActivityAndWork KPS 80-100	NSCLC	0.0766577	(15-56]	0	NA	NA
476	479	patient_332	patient_332	68.1589	M	20	Temporal	1.24	0	NA						0	0	515	NA	0	0		NA	FALSE	1	545.181	Papillary carcinoma, follicular variant	Endocrine system - Thyroid	Thyroid	Other	100	GK	515	1	1.49258	0	Thyroid	1.33293	0.414602	(1.0,1.5]	2010.08	NormalActivityAndWork KPS 80-100	Other	1.40995	(67-95]	0	NA	NA
477	480	patient_333	patient_333	57.1342	M	20	Brain Stem	0.86	1	185	Clinically and radiographically defined failure	increase in size, peritumoral edema	No	Yes	Hospice	0	1	185	NA	0	0		NA	FALSE	1	185.417	Carcinoma, unclassified	Oral cavity and pharynx - Salivary glands	Salivary glands	Other	70	GK	185	1	0.507629	1	Other	1.17987	0.238625	(1.0,1.5]	2010.08	UnableToWorkOrSelfCare KPS 0-70	Other	0.506489	(56-67]	0	NA	NA
478	481	patient_334	patient_334	69.0685	M	17	Occipital	9.86	0	NA						0	0	43	NA	0	0		NA	FALSE	1	44.3854	Non-small cell carcinoma	Respiratory system - Lung and bronchus	Respiratory	NSCLC	90	GK	43	1	0.121517	0	Respiratory	2.66048	1.41168	(2.5,3.0]	2010.09	NormalActivityAndWork KPS 80-100	NSCLC	0.117724	(67-95]	0	NA	NA
479	482	patient_335	patient_335	65.189	M	18	Skull Base	0.81	0	NA						0	0	1170	NA	0	0		NA	FALSE	1	1172.42	Medullary carcinoma of thyroid	Endocrine system - Thyroid	Thyroid	Other	100	GK	1170	1	3.20981	0	Thyroid	1.15654	0.20982	(1.0,1.5]	2010.09	NormalActivityAndWork KPS 80-100	Other	3.2032	(56-67]	0	NA	NA
480	483		patient_335	65.189	M	18	Skull Base	1.2	0	NA						0	0	1170	NA	0	0		NA	FALSE	1	1172.42	Medullary carcinoma of thyroid	Endocrine system - Thyroid	Thyroid	Other	100	GK	1170	1	3.20981	0	Thyroid	1.31844	0.398834	(1.0,1.5]	2010.09	NormalActivityAndWork KPS 80-100	Other	3.2032	(56-67]	0	NA	NA
481	484	patient_336	patient_336	47.8082	F	20	Frontal	0.71	1	1483	Clinically and radiographically defined failure	increase in size, peritumoral edema	Yes	Yes	referred for WBRT	0	1	1483	NA	0	0		NA	TRUE	1	1575.67	Malignant melanoma	Unk	Unk	Melanoma	60	GK	1	1	4.31382	0	Other	1.10684	0.146452	(1.0,1.5]	2010.09	UnableToWorkOrSelfCare KPS 0-70	Melanoma	4.06012	(15-56]	1	18297	1
482	485		patient_336	47.8082	F	20	Brain Stem	0.12	1	1483	Clinically and radiographically defined failure	increase in size, peritumoral edema	Yes	Yes	referred for WBRT	0	1	1483	NA	0	0		NA	TRUE	1	1575.67	Malignant melanoma	Unk	Unk	Melanoma	60	GK	1	1	4.31382	0	Other	0.611966	-0.708476	(0.5,1.0]	2010.09	UnableToWorkOrSelfCare KPS 0-70	Melanoma	4.06012	(15-56]	1	18297	1
483	486		patient_336	47.8082	F	18	Frontal	0.07	1	1483	Clinically and radiographically defined failure	increase in size, peritumoral edema	Yes	Yes	referred for WBRT	0	1	1483	NA	0	0		NA	TRUE	1	1575.67	Malignant melanoma	Unk	Unk	Melanoma	60	GK	1	1	4.31382	0	Other	0.511328	-0.967678	(0.5,1.0]	2010.09	UnableToWorkOrSelfCare KPS 0-70	Melanoma	4.06012	(15-56]	1	18297	1
484	487	patient_337	patient_337	51.1836	F	20	Parietal	0.14	0	NA						0	0	395	NA	0	0		NA	FALSE	1	396.354	Non-small cell carcinoma	Respiratory system - Lung and bronchus	Respiratory	NSCLC	90	GK	395	1	1.08513	0	Respiratory	0.644233	-0.634345	(0.5,1.0]	2010.1	NormalActivityAndWork KPS 80-100	NSCLC	1.08142	(15-56]	0	NA	NA
485	488		patient_337	51.1836	F	20	Occipital	0.24	0	NA						0	0	395	NA	0	0		NA	FALSE	1	396.354	Non-small cell carcinoma	Respiratory system - Lung and bronchus	Respiratory	NSCLC	90	GK	395	1	1.08513	0	Respiratory	0.771029	-0.375142	(0.5,1.0]	2010.1	NormalActivityAndWork KPS 80-100	NSCLC	1.08142	(15-56]	0	NA	NA
486	489		patient_337	51.1836	F	18	Cerebellum	6.21	0	NA						0	0	395	NA	0	0		NA	FALSE	1	396.354	Non-small cell carcinoma	Respiratory system - Lung and bronchus	Respiratory	NSCLC	90	GK	395	1	1.08513	0	Respiratory	2.2805	1.18935	(2.0,2.5]	2010.1	NormalActivityAndWork KPS 80-100	NSCLC	1.08142	(15-56]	0	NA	NA
487	490	patient_338	patient_338	67.1699	M	20	Frontal	0.56	1	90	Clinically and radiographically defined failure	increase in size	No	No	referred for WBRT	0	1	90	NA	0	0		NA	FALSE	1	138.556	Carcinoma with squamous metaplasia	Respiratory system - Lung and bronchus	Respiratory	NSCLC	90	GK	90	1	0.379334	1	Respiratory	1.02266	0.0323217	(1.0,1.5]	2010.11	NormalActivityAndWork KPS 80-100	NSCLC	0.2464	(67-95]	0	NA	NA
488	491		patient_338	67.1699	M	20	Temporal	0.14	0	NA						0	0	90	NA	0	0		NA	FALSE	1	138.556	Carcinoma with squamous metaplasia	Respiratory system - Lung and bronchus	Respiratory	NSCLC	90	GK	90	1	0.379334	0	Respiratory	0.644233	-0.634345	(0.5,1.0]	2010.11	NormalActivityAndWork KPS 80-100	NSCLC	0.2464	(67-95]	0	NA	NA
489	492	patient_339	patient_339	60.5452	F	20	Temporal	12.09	1	267	Tumor progression on pathology					0	1	267	NA	0	1	0	267	FALSE	1	3316.92	Endometrioid carcinoma	Genital system - Uterus - NOS	Genitourin.	Other	100	GK	267	0	9.08098	1	Genitourin.	2.84758	1.50974	(2.5,3.0]	2010.13	NormalActivityAndWork KPS 80-100	Other	0.730986	(56-67]	0	NA	NA
490	493		patient_339	60.5452	F	18	Temporal	7.38	1	267	Tumor progression on pathology					0	1	267	NA	0	1	0	267	FALSE	1	3316.92	Endometrioid carcinoma	Genital system - Uterus - NOS	Genitourin.	Other	100	GK	267	0	9.08098	1	Genitourin.	2.41557	1.27236	(2.0,2.5]	2010.13	NormalActivityAndWork KPS 80-100	Other	0.730986	(56-67]	0	NA	NA
491	494	patient_340	patient_340	50.7479	F	20	Cerebellum	2.06	1	424	Tumor progression on pathology					0	1	424	NA	0	1	0	424	FALSE	1	783.375	Breast carcinoma, ductal type	Breast	Breast	Breast	100	GK	424	1	2.14471	1	Breast	1.57866	0.658704	(1.5,2.0]	2010.15	NormalActivityAndWork KPS 80-100	Breast	1.16082	(15-56]	0	NA	NA
492	495		patient_340	50.7479	F	20	Cerebellum	0.24	0	NA						0	0	403	NA	0	0		NA	FALSE	1	783.375	Breast carcinoma, ductal type	Breast	Breast	Breast	100	GK	403	1	2.14471	0	Breast	0.771029	-0.375142	(0.5,1.0]	2010.15	NormalActivityAndWork KPS 80-100	Breast	1.10332	(15-56]	0	NA	NA
493	496		patient_340	50.7479	F	20	Parietal	0.07	0	NA						0	0	403	NA	0	0		NA	FALSE	1	783.375	Breast carcinoma, ductal type	Breast	Breast	Breast	100	GK	403	1	2.14471	0	Breast	0.511328	-0.967678	(0.5,1.0]	2010.15	NormalActivityAndWork KPS 80-100	Breast	1.10332	(15-56]	0	NA	NA
494	497	patient_341	patient_341	65.9973	M	20	Frontal	1.13	0	NA						0	0	173	NA	0	0		NA	TRUE	1	260.542	Malignant melanoma	Skin (excluding basal and squamous) - Melanoma-skin	Skin	Melanoma	90	GK	134	1	0.713305	0	Skin	1.29229	0.36993	(1.0,1.5]	2010.15	NormalActivityAndWork KPS 80-100	Melanoma	0.473635	(56-67]	1	18451	134
495	498		patient_341	65.9973	M	20	Temporal	0.08	0	NA						0	0	173	NA	0	0		NA	TRUE	1	260.542	Malignant melanoma	Skin (excluding basal and squamous) - Melanoma-skin	Skin	Melanoma	90	GK	134	1	0.713305	0	Skin	0.534602	-0.903463	(0.5,1.0]	2010.15	NormalActivityAndWork KPS 80-100	Melanoma	0.473635	(56-67]	1	18451	134
496	499	patient_342	patient_342	51.589	M	18	Occipital	5.73	0	NA						0	0	92	NA	0	0		NA	FALSE	1	120.604	Adenocarcinoma, unclassified	Digestive system - Colon	GI	Other	80	GK	92	1	0.330187	0	GI	2.22017	1.15067	(2.0,2.5]	2010.17	NormalActivityAndWork KPS 80-100	Other	0.251875	(15-56]	0	NA	NA
497	500		patient_342	51.589	M	20	Falx -> Cerebri	0.07	0	NA						0	0	92	NA	0	0		NA	FALSE	1	120.604	Adenocarcinoma, unclassified	Digestive system - Colon	GI	Other	80	GK	92	1	0.330187	0	GI	0.511328	-0.967678	(0.5,1.0]	2010.17	NormalActivityAndWork KPS 80-100	Other	0.251875	(15-56]	0	NA	NA
498	501		patient_342	51.589	M	20	Parietal	0.08	0	NA						0	0	92	NA	0	0		NA	FALSE	1	120.604	Adenocarcinoma, unclassified	Digestive system - Colon	GI	Other	80	GK	92	1	0.330187	0	GI	0.534602	-0.903463	(0.5,1.0]	2010.17	NormalActivityAndWork KPS 80-100	Other	0.251875	(15-56]	0	NA	NA
499	502	patient_343	patient_343	61.9699	M	20	Occipital	1.91	1	171	Clinically and radiographically defined failure	Hemorrhagic conversion	No	No	Ommayya reservoir	0	1	171	NA	1	0		NA	TRUE	1	211.708	Medullary carcinoma of thyroid	Endocrine system - Thyroid	Thyroid	Other	70	GK	132	1	0.57961	0	Thyroid	1.53938	0.622346	(1.5,2.0]	2010.17	UnableToWorkOrSelfCare KPS 0-70	Other	0.46816	(56-67]	1	18455	132
500	503	patient_344	patient_344	44.3753	F	18	Cerebellum	2.12	0	NA						0	0	167	NA	0	0		NA	FALSE	1	183.562	Anaplastic carcinoma	Endocrine system - Thyroid	Thyroid	Other	90	GK	167	1	0.502553	0	Thyroid	1.59384	0.67251	(1.5,2.0]	2010.17	NormalActivityAndWork KPS 80-100	Other	0.457209	(15-56]	0	NA	NA
501	504	patient_345	patient_345	70.0411	M	18	Frontal	6.29	0	NA						0	0	35	NA	0	0		NA	FALSE	1	77.5833	Adenocarcinoma, unclassified	Digestive system - Rectum	GI	Other	70	GK	35	1	0.212406	0	GI	2.29026	1.19551	(2.0,2.5]	2010.23	UnableToWorkOrSelfCare KPS 0-70	Other	0.0958222	(67-95]	0	NA	NA
502	505		patient_345	70.0411	M	20	Occipital	1.21	0	NA						0	0	35	NA	0	0		NA	FALSE	1	77.5833	Adenocarcinoma, unclassified	Digestive system - Rectum	GI	Other	70	GK	35	1	0.212406	0	GI	1.32209	0.402824	(1.0,1.5]	2010.23	UnableToWorkOrSelfCare KPS 0-70	Other	0.0958222	(67-95]	0	NA	NA
503	506	patient_346	patient_346	57.4932	M	18	Temporal	4.27	0	NA						0	0	1498	NA	0	0		NA	FALSE	1	1712.08	Salivary duct carcinoma	Head and Neck	Head/Neck	Other	100	GK	1498	1	4.6873	0	Head/Neck	2.01284	1.00923	(2.0,2.5]	2010.25	NormalActivityAndWork KPS 80-100	Other	4.10119	(56-67]	0	NA	NA
504	507	patient_347	patient_347	48.6986	M	20	Frontal	0.83	0	NA						0	0	251	NA	0	0		NA	FALSE	1	279.75	Pleomorphic carcinoma	Respiratory system - Lung and bronchus	Respiratory	Other	100	GK	251	1	0.765893	0	Respiratory	1.16599	0.22155	(1.0,1.5]	2010.26	NormalActivityAndWork KPS 80-100	Other	0.687182	(15-56]	0	NA	NA
505	508		patient_347	48.6986	M	20	Frontal	0.21	0	NA						0	0	251	NA	0	0		NA	FALSE	1	279.75	Pleomorphic carcinoma	Respiratory system - Lung and bronchus	Respiratory	Other	100	GK	251	1	0.765893	0	Respiratory	0.737463	-0.439357	(0.5,1.0]	2010.26	NormalActivityAndWork KPS 80-100	Other	0.687182	(15-56]	0	NA	NA
506	509		patient_347	48.6986	M	20	Parietal	0.69	1	255	Tumor progression on pathology					0	1	255	NA	0	1	0	255	FALSE	1	279.75	Pleomorphic carcinoma	Respiratory system - Lung and bronchus	Respiratory	Other	100	GK	255	1	0.765893	1	Respiratory	1.09635	0.132712	(1.0,1.5]	2010.26	NormalActivityAndWork KPS 80-100	Other	0.698133	(15-56]	0	NA	NA
507	510	patient_348	patient_348	47.3205	F	20	Cerebellum	0.61	0	NA						0	0	100	NA	0	0		NA	FALSE	0	141.885	Adenocarcinoma, unclassified	Breast	Breast	Breast	50	GK	100	0	0.38845	0	Breast	1.05223	0.0734492	(1.0,1.5]	2010.32	UnableToWorkOrSelfCare KPS 0-70	Breast	0.273778	(15-56]	0	NA	NA
508	511		patient_348	47.3205	F	20	Brain Stem	0.08	0	NA						0	0	100	NA	0	0		NA	FALSE	0	141.885	Adenocarcinoma, unclassified	Breast	Breast	Breast	50	GK	100	0	0.38845	0	Breast	0.534602	-0.903463	(0.5,1.0]	2010.32	UnableToWorkOrSelfCare KPS 0-70	Breast	0.273778	(15-56]	0	NA	NA
509	512	patient_349	patient_349	67.8137	M	17	Temporal	2.59	0	NA						0	0	31	NA	0	0		NA	FALSE	1	66.4583	Anaplastic carcinoma	Endocrine system - Thyroid	Thyroid	Other	90	GK	31	1	0.181948	0	Thyroid	1.70386	0.768806	(1.5,2.0]	2010.32	NormalActivityAndWork KPS 80-100	Other	0.0848711	(67-95]	0	NA	NA
510	513		patient_349	67.8137	M	20	Parietal	0.07	0	NA						0	0	31	NA	0	0		NA	FALSE	1	66.4583	Anaplastic carcinoma	Endocrine system - Thyroid	Thyroid	Other	90	GK	31	1	0.181948	0	Thyroid	0.511328	-0.967678	(0.5,1.0]	2010.32	NormalActivityAndWork KPS 80-100	Other	0.0848711	(67-95]	0	NA	NA
511	514		patient_349	67.8137	M	20	Occipital	1.36	0	NA						0	0	31	NA	0	0		NA	FALSE	1	66.4583	Anaplastic carcinoma	Endocrine system - Thyroid	Thyroid	Other	90	GK	31	1	0.181948	0	Thyroid	1.37461	0.459024	(1.0,1.5]	2010.32	NormalActivityAndWork KPS 80-100	Other	0.0848711	(67-95]	0	NA	NA
512	515	patient_350	patient_350	57.9562	F	20	Frontal	0.51	0	NA						0	0	140	NA	0	0		NA	FALSE	1	236.5	Malignant melanoma	Genital system - Vulva	Genitourin.	Melanoma	90	GK	140	1	0.647484	0	Genitourin.	0.991267	-0.0126548	(0.5,1.0]	2010.32	NormalActivityAndWork KPS 80-100	Melanoma	0.383289	(56-67]	0	NA	NA
513	516		patient_350	57.9562	F	20	Frontal	0.09	0	NA						0	0	140	NA	0	0		NA	FALSE	1	236.5	Malignant melanoma	Genital system - Vulva	Genitourin.	Melanoma	90	GK	140	1	0.647484	0	Genitourin.	0.556008	-0.846822	(0.5,1.0]	2010.32	NormalActivityAndWork KPS 80-100	Melanoma	0.383289	(56-67]	0	NA	NA
514	517	patient_351	patient_351	66.8877	M	20	Frontal	7.75	0	NA						0	0	29	NA	0	0		NA	FALSE	1	30.4062	Adenocarcinoma, unclassified	Digestive system - Rectum	GI	Other	60	GK	29	1	0.0832455	0	GI	2.45528	1.29589	(2.0,2.5]	2010.32	UnableToWorkOrSelfCare KPS 0-70	Other	0.0793955	(56-67]	0	NA	NA
515	518		patient_351	66.8877	M	17	Frontal	0.88	0	NA						0	0	29	NA	0	0		NA	FALSE	1	30.4062	Adenocarcinoma, unclassified	Digestive system - Rectum	GI	Other	60	GK	29	1	0.0832455	0	GI	1.18894	0.249681	(1.0,1.5]	2010.32	UnableToWorkOrSelfCare KPS 0-70	Other	0.0793955	(56-67]	0	NA	NA
516	519	patient_352	patient_352	70.6795	F	20	Frontal	1.06	0	NA						0	0	89	NA	0	0		NA	FALSE	1	90.4792	Malignant melanoma	Genital system - Vulva	Genitourin.	Melanoma	90	GK	89	1	0.247712	0	Genitourin.	1.26503	0.339177	(1.0,1.5]	2010.32	NormalActivityAndWork KPS 80-100	Melanoma	0.243662	(67-95]	0	NA	NA
517	520		patient_352	70.6795	F	20	Cerebellum	0.12	1	89	Clinically and radiographically defined failure	Hemorrhagic conversion	Yes	Yes	WBRT for local and distant progressive metastatic disease	0	1	89	NA	0	0		NA	FALSE	1	90.4792	Malignant melanoma	Genital system - Vulva	Genitourin.	Melanoma	90	GK	89	1	0.247712	1	Genitourin.	0.611966	-0.708476	(0.5,1.0]	2010.32	NormalActivityAndWork KPS 80-100	Melanoma	0.243662	(67-95]	0	NA	NA
518	521	patient_353	patient_353	77.5808	M	18	Frontal	0.18	0	NA						0	0	74	NA	0	0		NA	FALSE	1	103.667	Malignant melanoma	Skin (excluding basal and squamous) - Melanoma-skin	Skin	Melanoma	90	GK	74	1	0.283816	0	Skin	0.700527	-0.513488	(0.5,1.0]	2010.34	NormalActivityAndWork KPS 80-100	Melanoma	0.202595	(67-95]	0	NA	NA
519	522		patient_353	77.5808	M	20	Frontal	0.28	0	NA						0	0	74	NA	0	0		NA	FALSE	1	103.667	Malignant melanoma	Skin (excluding basal and squamous) - Melanoma-skin	Skin	Melanoma	90	GK	74	1	0.283816	0	Skin	0.811683	-0.301012	(0.5,1.0]	2010.34	NormalActivityAndWork KPS 80-100	Melanoma	0.202595	(67-95]	0	NA	NA
520	523		patient_353	77.5808	M	20	Parietal	1.03	0	NA						0	0	74	NA	0	0		NA	FALSE	1	103.667	Malignant melanoma	Skin (excluding basal and squamous) - Melanoma-skin	Skin	Melanoma	90	GK	74	1	0.283816	0	Skin	1.25299	0.32537	(1.0,1.5]	2010.34	NormalActivityAndWork KPS 80-100	Melanoma	0.202595	(67-95]	0	NA	NA
521	524	patient_354	patient_354	62.8329	F	20	Frontal	2.42	0	NA						0	0	790	NA	0	0		NA	TRUE	1	790.458	Non-small cell carcinoma	Respiratory system - Lung and bronchus	Respiratory	NSCLC	80	GK	200	1	2.1641	0	Respiratory	1.66573	0.736158	(1.5,2.0]	2010.36	NormalActivityAndWork KPS 80-100	NSCLC	2.16284	(56-67]	1	18595	200
522	525		patient_354	62.8329	F	20	Insula	1.69	0	NA						0	0	790	NA	0	0		NA	TRUE	1	790.458	Non-small cell carcinoma	Respiratory system - Lung and bronchus	Respiratory	NSCLC	80	GK	200	1	2.1641	0	Respiratory	1.47785	0.563497	(1.0,1.5]	2010.36	NormalActivityAndWork KPS 80-100	NSCLC	2.16284	(56-67]	1	18595	200
523	526	patient_355	patient_355	46.4384	F	20	Occipital	0.56	0	NA						0	0	41	NA	0	0		NA	FALSE	0	42.3854	ADENOSQUAMOUS CARCINOMA/Adenosquamous carcinoma	Respiratory system - Lung and bronchus	Respiratory	NSCLC	80	GK	41	0	0.116042	0	Respiratory	1.02266	0.0323217	(1.0,1.5]	2010.37	NormalActivityAndWork KPS 80-100	NSCLC	0.112249	(15-56]	0	NA	NA
524	527	patient_356	patient_356	49.8932	F	20	Frontal	0.24	0	NA						0	0	117	NA	0	0		NA	FALSE	1	127.542	Carcinoma with squamous metaplasia	Respiratory system - Lung and bronchus	Respiratory	NSCLC	90	GK	117	1	0.34918	0	Respiratory	0.771029	-0.375142	(0.5,1.0]	2010.38	NormalActivityAndWork KPS 80-100	NSCLC	0.32032	(15-56]	0	NA	NA
525	528		patient_356	49.8932	F	20	Parietal	0.48	0	NA						0	0	117	NA	0	0		NA	FALSE	1	127.542	Carcinoma with squamous metaplasia	Respiratory system - Lung and bronchus	Respiratory	NSCLC	90	GK	117	1	0.34918	0	Respiratory	0.971436	-0.0418091	(0.5,1.0]	2010.38	NormalActivityAndWork KPS 80-100	NSCLC	0.32032	(15-56]	0	NA	NA
526	529		patient_356	49.8932	F	20	Frontal	1.63	0	NA						0	0	117	NA	0	0		NA	FALSE	1	127.542	Carcinoma with squamous metaplasia	Respiratory system - Lung and bronchus	Respiratory	NSCLC	90	GK	117	1	0.34918	0	Respiratory	1.46015	0.546113	(1.0,1.5]	2010.38	NormalActivityAndWork KPS 80-100	NSCLC	0.32032	(15-56]	0	NA	NA
527	530	patient_357	patient_357	56.2466	M	18	Frontal	1.89	0	NA						0	0	27	NA	0	0		NA	FALSE	1	34.5833	Malignant melanoma	Unk	Unk	Melanoma	90	GK	27	1	0.0946814	0	Other	1.53398	0.617284	(1.5,2.0]	2010.38	NormalActivityAndWork KPS 80-100	Melanoma	0.0739199	(56-67]	0	NA	NA
528	531		patient_357	56.2466	M	20	Frontal	0.03	0	NA						0	0	27	NA	0	0		NA	FALSE	1	34.5833	Malignant melanoma	Unk	Unk	Melanoma	90	GK	27	1	0.0946814	0	Other	0.385515	-1.37514	(0.0,0.5]	2010.38	NormalActivityAndWork KPS 80-100	Melanoma	0.0739199	(56-67]	0	NA	NA
529	532		patient_357	56.2466	M	20	Frontal	0.19	0	NA						0	0	27	NA	0	0		NA	FALSE	1	34.5833	Malignant melanoma	Unk	Unk	Melanoma	90	GK	27	1	0.0946814	0	Other	0.713266	-0.487487	(0.5,1.0]	2010.38	NormalActivityAndWork KPS 80-100	Melanoma	0.0739199	(56-67]	0	NA	NA
530	533	patient_358	patient_358	47.4959	F	20	Frontal	1.18	0	NA						0	0	380	NA	0	0		NA	TRUE	1	412.427	Breast carcinoma, ductal type	Breast	Breast	Breast	80	GK	226	1	1.12913	0	Breast	1.31108	0.390751	(1.0,1.5]	2010.4	NormalActivityAndWork KPS 80-100	Breast	1.04035	(15-56]	1	18633	226
531	534		patient_358	47.4959	F	20	Frontal	0.19	0	NA						0	0	380	NA	0	0		NA	TRUE	1	412.427	Breast carcinoma, ductal type	Breast	Breast	Breast	80	GK	226	1	1.12913	0	Breast	0.713266	-0.487487	(0.5,1.0]	2010.4	NormalActivityAndWork KPS 80-100	Breast	1.04035	(15-56]	1	18633	226
532	535		patient_358	47.4959	F	20	Parietal	0.12	0	NA						0	0	380	NA	0	0		NA	TRUE	1	412.427	Breast carcinoma, ductal type	Breast	Breast	Breast	80	GK	226	1	1.12913	0	Breast	0.611966	-0.708476	(0.5,1.0]	2010.4	NormalActivityAndWork KPS 80-100	Breast	1.04035	(15-56]	1	18633	226
533	536	patient_359	patient_359	48.3616	M	20	Occipital	1.08	0	NA						0	0	328	NA	0	0		NA	FALSE	1	329.444	ADENOSQUAMOUS CARCINOMA/Adenosquamous carcinoma	Respiratory system - Lung and bronchus	Respiratory	NSCLC	90	GK	328	1	0.901945	0	Respiratory	1.27294	0.348166	(1.0,1.5]	2010.4	NormalActivityAndWork KPS 80-100	NSCLC	0.89799	(15-56]	0	NA	NA
534	537	patient_360	patient_360	85.8411	M	18	Frontal	1.45	1	358	Clinically and radiographically defined failure	increase in size, peritumoral edema	No	Yes	Hospice	0	1	358	NA	0	0		NA	FALSE	1	358.5	Adenocarcinoma, unclassified	Respiratory system - Lung and bronchus	Respiratory	NSCLC	100	GK	358	1	0.981493	1	Respiratory	1.40429	0.48984	(1.0,1.5]	2010.42	NormalActivityAndWork KPS 80-100	NSCLC	0.980124	(67-95]	0	NA	NA
535	538	patient_361	patient_361	50.5507	M	19	Cerebellopontine Angle	0.52	0	NA						0	0	335	NA	0	0		NA	FALSE	1	525.604	Clear cell (mesonephroid) carcinoma	Urinary System - Kidney and renal pelvis	Genitourin.	Other	100	GK	335	1	1.43899	0	Genitourin.	0.997704	-0.0033167	(0.5,1.0]	2010.44	NormalActivityAndWork KPS 80-100	Other	0.917155	(15-56]	0	NA	NA
536	539	patient_362	patient_362	44.1863	M	20	Parietal	1.48	1	73	Tumor progression on pathology					0	1	73	NA	0	1	0	73	FALSE	1	80.4271	Malignant melanoma	Skin (excluding basal and squamous) - Melanoma-skin	Skin	Melanoma	100	GK	73	1	0.220191	1	Skin	1.41391	0.499688	(1.0,1.5]	2010.44	NormalActivityAndWork KPS 80-100	Melanoma	0.199858	(15-56]	0	NA	NA
537	540	patient_363	patient_363	57.326	F	18	Frontal	7.61	1	288	Clinically and radiographically defined failure	increase in size, peritumoral edema	Yes	Yes	WBRT for local and distant progressive metastatic disease	0	1	288	NA	0	0		NA	FALSE	1	317.604	Carcinoma, unclassified	Respiratory system - Lung and bronchus	Respiratory	Other	100	GK	288	1	0.869529	1	Respiratory	2.44041	1.28712	(2.0,2.5]	2010.45	NormalActivityAndWork KPS 80-100	Other	0.788479	(56-67]	0	NA	NA
538	541		patient_363	57.326	F	20	Parietal	3.43	0	NA						0	0	288	NA	0	0		NA	FALSE	1	317.604	Carcinoma, unclassified	Respiratory system - Lung and bronchus	Respiratory	Other	100	GK	288	1	0.869529	0	Respiratory	1.87111	0.903892	(1.5,2.0]	2010.45	NormalActivityAndWork KPS 80-100	Other	0.788479	(56-67]	0	NA	NA
539	542	patient_364	patient_364	26.5836	F	20	Temporal	0.44	0	NA						0	0	3494	NA	0	0		NA	FALSE	0	4328.38	Malignant melanoma	Skin (excluding basal and squamous) - Melanoma-skin	Skin	Melanoma	80	GK	3494	0	11.8501	0	Skin	0.943665	-0.0836527	(0.5,1.0]	2010.46	NormalActivityAndWork KPS 80-100	Melanoma	9.56579	(15-56]	0	NA	NA
540	543		patient_364	26.5836	F	20	Frontal	0.6	0	NA						0	0	3494	NA	0	0		NA	FALSE	0	4328.38	Malignant melanoma	Skin (excluding basal and squamous) - Melanoma-skin	Skin	Melanoma	80	GK	3494	0	11.8501	0	Skin	1.04645	0.0655003	(1.0,1.5]	2010.46	NormalActivityAndWork KPS 80-100	Melanoma	9.56579	(15-56]	0	NA	NA
541	544		patient_364	26.5836	F	20	Frontal	0.02	0	NA						0	0	3494	NA	0	0		NA	FALSE	0	4328.38	Malignant melanoma	Skin (excluding basal and squamous) - Melanoma-skin	Skin	Melanoma	80	GK	3494	0	11.8501	0	Skin	0.336778	-1.57013	(0.0,0.5]	2010.46	NormalActivityAndWork KPS 80-100	Melanoma	9.56579	(15-56]	0	NA	NA
542	545	patient_365	patient_365	58.326	M	20	Frontal	1.85	0	NA						0	0	204	NA	0	0		NA	FALSE	1	255.552	ADENOID CYSTIC & CRIBRIFORM CA./Adenoid cystic carcinoma	Oral cavity and pharynx - Mouth	GI	Other	80	GK	204	1	0.699644	0	GI	1.52309	0.606997	(1.5,2.0]	2010.45	NormalActivityAndWork KPS 80-100	Other	0.558506	(56-67]	0	NA	NA
543	546		patient_365	58.326	M	20	Occipital	0.24	0	NA						0	0	204	NA	0	0		NA	FALSE	1	255.552	ADENOID CYSTIC & CRIBRIFORM CA./Adenoid cystic carcinoma	Oral cavity and pharynx - Mouth	GI	Other	80	GK	204	1	0.699644	0	GI	0.771029	-0.375142	(0.5,1.0]	2010.45	NormalActivityAndWork KPS 80-100	Other	0.558506	(56-67]	0	NA	NA
544	547	patient_366	patient_366	33.6904	F	20	Frontal	1.45	0	NA						0	0	56	NA	0	0		NA	FALSE	1	56.375	Malignant melanoma	Genital system - Vagina and other genital, female	Genitourin.	Melanoma	90	GK	56	1	0.154342	0	Genitourin.	1.40429	0.48984	(1.0,1.5]	2010.47	NormalActivityAndWork KPS 80-100	Melanoma	0.153315	(15-56]	0	NA	NA
545	548	patient_367	patient_367	42.9753	M	18	Frontal	6.3	0	NA						0	0	24	NA	0	0		NA	FALSE	1	41.5	Malignant melanoma	Skin (excluding basal and squamous) - Melanoma-skin	Skin	Melanoma	100	GK	24	1	0.113618	0	Skin	2.29147	1.19627	(2.0,2.5]	2010.47	NormalActivityAndWork KPS 80-100	Melanoma	0.0657066	(15-56]	0	NA	NA
546	549	patient_368	patient_368	62.7068	F	20	Temporal	0.51	0	NA						0	0	3280	NA	0	0		NA	FALSE	0	3281.5	Malignant melanoma	Unk	Unk	Melanoma	90	GK	3280	0	8.98401	0	Other	0.991267	-0.0126548	(0.5,1.0]	2010.49	NormalActivityAndWork KPS 80-100	Melanoma	8.9799	(56-67]	0	NA	NA
547	550	patient_369	patient_369	79.5808	M	18	Parietal	0.41	0	NA						0	0	64	NA	0	0		NA	FALSE	1	111.562	Adenocarcinoma, unclassified	Respiratory system - Lung and bronchus	Respiratory	NSCLC	80	GK	64	1	0.305433	0	Respiratory	0.921712	-0.117613	(0.5,1.0]	2010.5	NormalActivityAndWork KPS 80-100	NSCLC	0.175218	(67-95]	0	NA	NA
548	551		patient_369	79.5808	M	18	Parietal	3.66	0	NA						0	0	64	NA	0	0		NA	FALSE	1	111.562	Adenocarcinoma, unclassified	Respiratory system - Lung and bronchus	Respiratory	NSCLC	80	GK	64	1	0.305433	0	Respiratory	1.91203	0.935103	(1.5,2.0]	2010.5	NormalActivityAndWork KPS 80-100	NSCLC	0.175218	(67-95]	0	NA	NA
549	552		patient_369	79.5808	M	20	Parietal	4.54	0	NA						0	0	64	NA	0	0		NA	FALSE	1	111.562	Adenocarcinoma, unclassified	Respiratory system - Lung and bronchus	Respiratory	NSCLC	80	GK	64	1	0.305433	0	Respiratory	2.0544	1.03872	(2.0,2.5]	2010.5	NormalActivityAndWork KPS 80-100	NSCLC	0.175218	(67-95]	0	NA	NA
550	553	patient_370	patient_370	34.6466	M	18	Parietal	3.34	1	179	Clinically and radiographically defined failure	increase in size, peritumoral edema	No	Yes	Steroids, No contrasted MRI to assess the full extent of disease	0	1	179	NA	0	0		NA	FALSE	1	245.292	Adenocarcinoma, unclassified	Digestive system - Colon	GI	Other	80	GK	179	1	0.671554	1	GI	1.8546	0.891105	(1.5,2.0]	2010.52	NormalActivityAndWork KPS 80-100	Other	0.490062	(15-56]	0	NA	NA
551	554	patient_371	patient_371	66.4082	M	20	Parietal	0.57	0	NA						0	0	602	NA	0	0		NA	TRUE	1	693.354	Transitional cell carcinoma and squamous cell carcinoma	Urinary System - Urinary bladder	Genitourin.	Other	100	GK	300	1	1.89825	0	Genitourin.	1.02871	0.0408334	(1.0,1.5]	2010.53	NormalActivityAndWork KPS 80-100	Other	1.64814	(56-67]	1	18756	300
552	555	patient_372	patient_372	48.5068	F	18	Brain Stem	0.97	0	NA						0	0	90	NA	0	0		NA	FALSE	1	91.4271	Sarcoma [NOS]	Respiratory system - Lung and bronchus	Respiratory	Other	60	GK	90	1	0.250307	0	Respiratory	1.22817	0.296508	(1.0,1.5]	2010.58	UnableToWorkOrSelfCare KPS 0-70	Other	0.2464	(15-56]	0	NA	NA
553	556	patient_373	patient_373	61.5808	M	18	Parietal	2.08	0	NA						0	0	100	NA	0	0		NA	FALSE	1	127.458	Carcinoma with squamous metaplasia	Respiratory system - Lung and bronchus	Respiratory	NSCLC	100	GK	100	1	0.348952	0	Respiratory	1.58376	0.66335	(1.5,2.0]	2010.58	NormalActivityAndWork KPS 80-100	NSCLC	0.273778	(56-67]	0	NA	NA
554	557	patient_374	patient_374	72.7342	F	20	Parietal	0.58	0	NA						0	0	87	NA	0	0		NA	FALSE	1	202.427	ADENOSQUAMOUS CARCINOMA/Adenosquamous carcinoma	Respiratory system - Lung and bronchus	Respiratory	NSCLC	100	GK	87	1	0.5542	0	Respiratory	1.03469	0.0491971	(1.0,1.5]	2010.59	NormalActivityAndWork KPS 80-100	NSCLC	0.238186	(67-95]	0	NA	NA
555	558	patient_375	patient_375	63.389	M	22	Occipital	1.1	0	NA						0	0	244	NA	0	0		NA	FALSE	1	287.594	ADENOSQUAMOUS CARCINOMA/Adenosquamous carcinoma	Respiratory system - Lung and bronchus	Respiratory	NSCLC	90	GK	244	1	0.787367	0	Respiratory	1.28075	0.35699	(1.0,1.5]	2010.6	NormalActivityAndWork KPS 80-100	NSCLC	0.668017	(56-67]	0	NA	NA
556	559	patient_376	patient_376	60	F	18	Frontal	5.8	1	112	Radiation necrosis on pathology					1	0	112	NA	0	1	1	112	FALSE	1	517.469	Adenocarcinoma, unclassified	Digestive system - Colon	GI	Other	100	GK	112	1	1.41671	0	GI	2.22917	1.15651	(2.0,2.5]	2010.61	NormalActivityAndWork KPS 80-100	Other	0.306631	(56-67]	0	NA	NA
557	560	patient_377	patient_377	69.1644	M	20	Temporal	2.2	0	NA						0	0	1736	NA	0	0		NA	FALSE	1	1736.42	Carcinoma with squamous metaplasia	Respiratory system - Lung and bronchus	Respiratory	NSCLC	90	GK	1736	1	4.75392	0	Respiratory	1.61365	0.690323	(1.5,2.0]	2010.61	NormalActivityAndWork KPS 80-100	NSCLC	4.75278	(67-95]	0	NA	NA
558	561	patient_378	patient_378	83.789	M	16	Ventricles	5.12	0	NA						0	0	60	NA	0	0		NA	FALSE	1	62.4688	Clear cell (mesonephroid) carcinoma	Urinary System - Kidney and renal pelvis	Genitourin.	Other	80	GK	60	1	0.171025	0	Genitourin.	2.13841	1.09654	(2.0,2.5]	2010.61	NormalActivityAndWork KPS 80-100	Other	0.164267	(67-95]	0	NA	NA
559	562	patient_379	patient_379	62.2027	M	20	Falx -> Cerebri	3.19	0	NA						0	0	295	NA	0	0		NA	FALSE	1	294.438	Adenocarcinoma, unclassified	Urinary System - Kidney and renal pelvis	Genitourin.	Other	80	GK	295	1	0.806104	0	Genitourin.	1.82641	0.869008	(1.5,2.0]	2010.63	NormalActivityAndWork KPS 80-100	Other	0.807644	(56-67]	0	NA	NA
560	563		patient_379	62.2027	M	20	Frontal	0.04	0	NA						0	0	295	NA	0	0		NA	FALSE	1	294.438	Adenocarcinoma, unclassified	Urinary System - Kidney and renal pelvis	Genitourin.	Other	80	GK	295	1	0.806104	0	Genitourin.	0.424314	-1.2368	(0.0,0.5]	2010.63	NormalActivityAndWork KPS 80-100	Other	0.807644	(56-67]	0	NA	NA
561	564	patient_380	patient_380	51.0877	F	22	Temporal	0.11	0	NA						0	0	87	NA	0	0		NA	FALSE	1	111.5	Malignant melanoma	Skin (excluding basal and squamous) - Melanoma-skin	Skin	Melanoma	80	GK	87	1	0.305262	0	Skin	0.594472	-0.750319	(0.5,1.0]	2010.63	NormalActivityAndWork KPS 80-100	Melanoma	0.238186	(15-56]	0	NA	NA
562	565		patient_380	51.0877	F	22	Temporal	0.02	0	NA						0	0	87	NA	0	0		NA	FALSE	1	111.5	Malignant melanoma	Skin (excluding basal and squamous) - Melanoma-skin	Skin	Melanoma	80	GK	87	1	0.305262	0	Skin	0.336778	-1.57013	(0.0,0.5]	2010.63	NormalActivityAndWork KPS 80-100	Melanoma	0.238186	(15-56]	0	NA	NA
563	566		patient_380	51.0877	F	14	Skull Base	0.63	0	NA						0	0	87	NA	0	0		NA	FALSE	1	111.5	Malignant melanoma	Skin (excluding basal and squamous) - Melanoma-skin	Skin	Melanoma	80	GK	87	1	0.305262	0	Skin	1.06361	0.0889634	(1.0,1.5]	2010.63	NormalActivityAndWork KPS 80-100	Melanoma	0.238186	(15-56]	0	NA	NA
564	567	patient_381	patient_381	48.8466	F	20	Frontal	0.89	0	NA						0	0	32	NA	0	0		NA	FALSE	1	136.521	ADENOSQUAMOUS CARCINOMA/Adenosquamous carcinoma	Respiratory system - Lung and bronchus	Respiratory	NSCLC	80	GK	32	1	0.373763	0	Respiratory	1.19343	0.255115	(1.0,1.5]	2010.63	NormalActivityAndWork KPS 80-100	NSCLC	0.0876088	(15-56]	0	NA	NA
565	568	patient_382	patient_382	50.2137	M	20	Frontal	0.73	0	NA						0	0	189	NA	0	0		NA	TRUE	1	321.542	Malignant melanoma	Unk	Unk	Melanoma	90	GK	83	1	0.880309	0	Other	1.11714	0.159812	(1.0,1.5]	2010.68	NormalActivityAndWork KPS 80-100	Melanoma	0.51744	(15-56]	1	18595	83
566	569		patient_382	50.2137	M	20	Frontal	1.35	0	NA						0	0	189	NA	0	0		NA	TRUE	1	321.542	Malignant melanoma	Unk	Unk	Melanoma	90	GK	83	1	0.880309	0	Other	1.37123	0.455475	(1.0,1.5]	2010.68	NormalActivityAndWork KPS 80-100	Melanoma	0.51744	(15-56]	1	18595	83
567	570	patient_383	patient_383	65.6849	F	16	Temporal	3.9	0	NA						0	0	265	NA	0	0		NA	FALSE	1	267.458	Carcinoma, unclassified	Breast	Breast	Breast	80	GK	265	1	0.732241	0	Breast	1.95294	0.965647	(1.5,2.0]	2010.69	NormalActivityAndWork KPS 80-100	Breast	0.725511	(56-67]	0	NA	NA
568	571		patient_383	65.6849	F	22	Cerebellum	0.14	0	NA						0	0	265	NA	0	0		NA	FALSE	1	267.458	Carcinoma, unclassified	Breast	Breast	Breast	80	GK	265	1	0.732241	0	Breast	0.644233	-0.634345	(0.5,1.0]	2010.69	NormalActivityAndWork KPS 80-100	Breast	0.725511	(56-67]	0	NA	NA
569	572	patient_384	patient_384	34.0219	F	22	Frontal	0.55	0	NA						0	0	721	NA	0	0		NA	FALSE	1	819.743	Adenocarcinoma, unclassified	Breast	Breast	Breast	90	GK	721	1	2.24427	0	Breast	1.01653	0.0236566	(1.0,1.5]	2010.69	NormalActivityAndWork KPS 80-100	Breast	1.97394	(15-56]	0	NA	NA
570	573		patient_384	34.0219	F	22	Insula	0.42	0	NA						0	0	721	NA	0	0		NA	FALSE	1	819.743	Adenocarcinoma, unclassified	Breast	Breast	Breast	90	GK	721	1	2.24427	0	Breast	0.929145	-0.106024	(0.5,1.0]	2010.69	NormalActivityAndWork KPS 80-100	Breast	1.97394	(15-56]	0	NA	NA
571	574	patient_385	patient_385	56.0685	M	20	Frontal	0.36	1	225	Tumor progression on pathology					0	1	225	NA	0	1	0	225	FALSE	1	468.625	Malignant melanoma	Skin (excluding basal and squamous) - Melanoma-skin	Skin	Melanoma	100	GK	225	1	1.28299	1	Skin	0.882608	-0.180155	(0.5,1.0]	2010.7	NormalActivityAndWork KPS 80-100	Melanoma	0.616	(56-67]	0	NA	NA
572	575		patient_385	56.0685	M	20	Frontal	0.52	1	225	Tumor progression on pathology					0	1	225	NA	0	1	0	225	FALSE	1	468.625	Malignant melanoma	Skin (excluding basal and squamous) - Melanoma-skin	Skin	Melanoma	100	GK	225	1	1.28299	1	Skin	0.997704	-0.0033167	(0.5,1.0]	2010.7	NormalActivityAndWork KPS 80-100	Melanoma	0.616	(56-67]	0	NA	NA
573	576		patient_385	56.0685	M	20	Frontal	2.5	1	225	Tumor progression on pathology					0	1	225	NA	0	1	0	225	FALSE	1	468.625	Malignant melanoma	Skin (excluding basal and squamous) - Melanoma-skin	Skin	Melanoma	100	GK	225	1	1.28299	1	Skin	1.68389	0.751798	(1.5,2.0]	2010.7	NormalActivityAndWork KPS 80-100	Melanoma	0.616	(56-67]	0	NA	NA
574	577	patient_386	patient_386	54.1863	F	18	Skull Base	6.07	0	NA						0	0	55	NA	0	0		NA	FALSE	1	264.375	Clear cell (mesonephroid) carcinoma	Urinary System - Kidney and renal pelvis	Genitourin.	Other	90	GK	55	1	0.723799	0	Genitourin.	2.26324	1.17839	(2.0,2.5]	2010.71	NormalActivityAndWork KPS 80-100	Other	0.150578	(15-56]	0	NA	NA
575	578	patient_387	patient_387	53.1123	F	20	Frontal	0.24	0	NA						0	0	115	NA	0	0		NA	FALSE	1	188.021	Adenocarcinoma, unclassified	Breast	Breast	Breast	90	GK	115	1	0.514759	0	Breast	0.771029	-0.375142	(0.5,1.0]	2010.72	NormalActivityAndWork KPS 80-100	Breast	0.314844	(15-56]	0	NA	NA
576	579		patient_387	53.1123	F	20	Cerebellum	0.66	0	NA						0	0	115	NA	0	0		NA	FALSE	1	188.021	Adenocarcinoma, unclassified	Breast	Breast	Breast	90	GK	115	1	0.514759	0	Breast	1.08023	0.111335	(1.0,1.5]	2010.72	NormalActivityAndWork KPS 80-100	Breast	0.314844	(15-56]	0	NA	NA
577	580	patient_388	patient_388	79.5425	M	20	Parietal	7.1	0	NA						0	0	274	NA	0	0		NA	FALSE	1	274.542	Squamous cell carcinoma, poorly differentiated	Respiratory system - Lung and bronchus	Respiratory	NSCLC	100	GK	274	1	0.751634	0	Respiratory	2.38462	1.25376	(2.0,2.5]	2010.72	NormalActivityAndWork KPS 80-100	NSCLC	0.750151	(67-95]	0	NA	NA
578	581		patient_388	79.5425	M	20	Occipital	0.09	0	NA						0	0	274	NA	0	0		NA	FALSE	1	274.542	Squamous cell carcinoma, poorly differentiated	Respiratory system - Lung and bronchus	Respiratory	NSCLC	100	GK	274	1	0.751634	0	Respiratory	0.556008	-0.846822	(0.5,1.0]	2010.72	NormalActivityAndWork KPS 80-100	NSCLC	0.750151	(67-95]	0	NA	NA
579	582	patient_389	patient_389	67.1425	M	18	Parietal	6.44	0	NA						0	0	347	NA	0	0		NA	FALSE	1	383.465	Squamous cell carcinoma, poorly differentiated	Respiratory system - Lung and bronchus	Respiratory	NSCLC	70	GK	347	1	1.04984	0	Respiratory	2.30832	1.20684	(2.0,2.5]	2010.73	UnableToWorkOrSelfCare KPS 0-70	NSCLC	0.950008	(67-95]	0	NA	NA
580	583	patient_390	patient_390	62.9041	M	15	Frontal	3.05	0	NA						0	0	136	NA	0	0		NA	FALSE	1	174.097	Malignant melanoma	Unk	Unk	Melanoma	100	GK	136	1	0.476639	0	Other	1.79929	0.847425	(1.5,2.0]	2010.75	NormalActivityAndWork KPS 80-100	Melanoma	0.372338	(56-67]	0	NA	NA
581	584	patient_391	patient_391	63.0274	F	20	Frontal	0.75	0	NA						0	0	297	NA	0	0		NA	FALSE	1	297.333	Clear cell (mesonephroid) carcinoma	Urinary System - Kidney and renal pelvis	Genitourin.	Other	90	GK	297	1	0.814032	0	Genitourin.	1.12725	0.17281	(1.0,1.5]	2010.76	NormalActivityAndWork KPS 80-100	Other	0.813119	(56-67]	0	NA	NA
582	585	patient_392	patient_392	59.4466	M	20	Cerebellum	0.91	0	NA						0	0	855	NA	0	0		NA	FALSE	1	860.5	Non-small cell carcinoma	Respiratory system - Lung and bronchus	Respiratory	NSCLC	80	GK	855	1	2.35586	0	Respiratory	1.2023	0.265802	(1.0,1.5]	2010.76	NormalActivityAndWork KPS 80-100	NSCLC	2.3408	(56-67]	0	NA	NA
583	586	patient_393	patient_393	64.1096	M	15	Cerebellum	0.91	0	NA						0	0	2736	NA	0	0		NA	FALSE	0	4291.42	Adenocarcinoma, unclassified	Urinary System - Kidney and renal pelvis	Genitourin.	Other	70	GK	2736	0	11.7489	0	Genitourin.	1.2023	0.265802	(1.0,1.5]	2010.78	UnableToWorkOrSelfCare KPS 0-70	Other	7.49055	(56-67]	0	NA	NA
584	587	patient_394	patient_394	78.3753	M	20	Parietal	0.51	0	NA						0	0	27	NA	0	0		NA	FALSE	1	76.7097	Clear cell (mesonephroid) carcinoma	Urinary System - Kidney and renal pelvis	Genitourin.	Other	80	GK	27	1	0.210014	0	Genitourin.	0.991267	-0.0126548	(0.5,1.0]	2010.79	NormalActivityAndWork KPS 80-100	Other	0.0739199	(67-95]	0	NA	NA
585	588		patient_394	78.3753	M	18	Brain Stem	0.75	0	NA						0	0	27	NA	0	0		NA	FALSE	1	76.7097	Clear cell (mesonephroid) carcinoma	Urinary System - Kidney and renal pelvis	Genitourin.	Other	80	GK	27	1	0.210014	0	Genitourin.	1.12725	0.17281	(1.0,1.5]	2010.79	NormalActivityAndWork KPS 80-100	Other	0.0739199	(67-95]	0	NA	NA
586	589	patient_395	patient_395	69.8219	M	20	Parietal	0.04	0	NA						0	0	129	NA	0	0		NA	FALSE	1	317.569	ADENOSQUAMOUS CARCINOMA/Adenosquamous carcinoma	Respiratory system - Lung and bronchus	Respiratory	NSCLC	90	GK	129	1	0.869434	0	Respiratory	0.424314	-1.2368	(0.0,0.5]	2010.81	NormalActivityAndWork KPS 80-100	NSCLC	0.353173	(67-95]	0	NA	NA
587	590		patient_395	69.8219	M	20	Frontal	0.53	0	NA						0	0	129	NA	0	0		NA	FALSE	1	317.569	ADENOSQUAMOUS CARCINOMA/Adenosquamous carcinoma	Respiratory system - Lung and bronchus	Respiratory	NSCLC	90	GK	129	1	0.869434	0	Respiratory	1.00406	0.00584355	(1.0,1.5]	2010.81	NormalActivityAndWork KPS 80-100	NSCLC	0.353173	(67-95]	0	NA	NA
588	591		patient_395	69.8219	M	20	Skull Base	0.83	0	NA						0	0	129	NA	0	0		NA	FALSE	1	317.569	ADENOSQUAMOUS CARCINOMA/Adenosquamous carcinoma	Respiratory system - Lung and bronchus	Respiratory	NSCLC	90	GK	129	1	0.869434	0	Respiratory	1.16599	0.22155	(1.0,1.5]	2010.81	NormalActivityAndWork KPS 80-100	NSCLC	0.353173	(67-95]	0	NA	NA
589	592	patient_396	patient_396	43.9808	F	20	Temporal	2.08	0	NA						0	0	193	NA	1	0		NA	FALSE	1	193.625	Adenocarcinoma, unclassified	Breast	Breast	Breast	80	GK	193	1	0.530102	0	Breast	1.58376	0.66335	(1.5,2.0]	2010.84	NormalActivityAndWork KPS 80-100	Breast	0.528391	(15-56]	0	NA	NA
590	593		patient_396	43.9808	F	18	Temporal	0.74	0	NA						0	0	193	NA	1	0		NA	FALSE	1	193.625	Adenocarcinoma, unclassified	Breast	Breast	Breast	80	GK	193	1	0.530102	0	Breast	1.12222	0.166355	(1.0,1.5]	2010.84	NormalActivityAndWork KPS 80-100	Breast	0.528391	(15-56]	0	NA	NA
591	594	patient_397	patient_397	54.2082	M	15	Cerebellum	3.81	0	NA						0	0	383	NA	0	0		NA	TRUE	1	418.438	Renal cell carcinoma	Urinary System - Kidney and renal pelvis	Genitourin.	Renal Cell Carcinoma	90	GK	328	1	1.14559	0	Genitourin.	1.9378	0.954419	(1.5,2.0]	2010.86	NormalActivityAndWork KPS 80-100	Renal Cell Carcinoma	1.04857	(15-56]	1	18906	328
592	595	patient_398	patient_398	79.3288	M	20	Cerebellum	9.64	1	139	Tumor progression on pathology					0	1	139	NA	0	1	0	139	FALSE	1	302.639	Non-small cell carcinoma	Respiratory system - Lung and bronchus	Respiratory	NSCLC	60	GK	139	1	0.828557	1	Respiratory	2.64054	1.40083	(2.5,3.0]	2010.88	UnableToWorkOrSelfCare KPS 0-70	NSCLC	0.380551	(67-95]	0	NA	NA
593	596	patient_399	patient_399	63.6	F	18	Occipital	2.15	0	NA						0	0	60	NA	0	0		NA	FALSE	1	217.771	ADENOSQUAMOUS CARCINOMA/Adenosquamous carcinoma	Respiratory system - Lung and bronchus	Respiratory	NSCLC	90	GK	60	1	0.596208	0	Respiratory	1.60133	0.679268	(1.5,2.0]	2010.89	NormalActivityAndWork KPS 80-100	NSCLC	0.164267	(56-67]	0	NA	NA
594	597	patient_400	patient_400	56.7178	F	15	Cerebellum	10.87	0	NA						0	0	26	NA	0	0		NA	FALSE	1	52.0278	Adenocarcinoma, unclassified	Breast	Breast	Breast	70	GK	26	1	0.14244	0	Breast	2.74838	1.45858	(2.5,3.0]	2010.9	UnableToWorkOrSelfCare KPS 0-70	Breast	0.0711822	(56-67]	0	NA	NA
595	598		patient_400	56.7178	F	15	Cerebellum	11	0	NA						0	0	26	NA	0	0		NA	FALSE	1	52.0278	Adenocarcinoma, unclassified	Breast	Breast	Breast	70	GK	26	1	0.14244	0	Breast	2.75929	1.4643	(2.5,3.0]	2010.9	UnableToWorkOrSelfCare KPS 0-70	Breast	0.0711822	(56-67]	0	NA	NA
596	599	patient_401	patient_401	67.4082	M	20	Frontal	0.78	0	NA						0	0	76	NA	0	0		NA	FALSE	1	84.625	Malignant melanoma	Skin (excluding basal and squamous) - Melanoma-skin	Skin	Melanoma	70	GK	76	1	0.231684	0	Skin	1.14209	0.191671	(1.0,1.5]	2010.89	UnableToWorkOrSelfCare KPS 0-70	Melanoma	0.208071	(67-95]	0	NA	NA
597	600		patient_401	67.4082	M	20	Frontal	0.05	0	NA						0	0	76	NA	0	0		NA	FALSE	1	84.625	Malignant melanoma	Skin (excluding basal and squamous) - Melanoma-skin	Skin	Melanoma	70	GK	76	1	0.231684	0	Skin	0.457078	-1.12949	(0.0,0.5]	2010.89	UnableToWorkOrSelfCare KPS 0-70	Melanoma	0.208071	(67-95]	0	NA	NA
598	601		patient_401	67.4082	M	20	Cerebellum	0.12	0	NA						0	0	76	NA	0	0		NA	FALSE	1	84.625	Malignant melanoma	Skin (excluding basal and squamous) - Melanoma-skin	Skin	Melanoma	70	GK	76	1	0.231684	0	Skin	0.611966	-0.708476	(0.5,1.0]	2010.89	UnableToWorkOrSelfCare KPS 0-70	Melanoma	0.208071	(67-95]	0	NA	NA
599	602	patient_402	patient_402	38.4986	F	18	Occipital	2.24	0	NA						0	0	119	NA	0	0		NA	FALSE	1	540.097	Adenocarcinoma, unclassified	Breast	Breast	Breast	100	GK	119	1	1.47867	0	Breast	1.62337	0.698988	(1.5,2.0]	2010.93	NormalActivityAndWork KPS 80-100	Breast	0.325795	(15-56]	0	NA	NA
600	603	patient_403	patient_403	56.4164	F	20	Ventricles	1.53	0	NA						0	0	202	NA	0	0		NA	FALSE	1	203.479	Clear cell (mesonephroid) carcinoma	Urinary System - Kidney and renal pelvis	Genitourin.	Other	100	GK	202	1	0.55708	0	Genitourin.	1.42965	0.515666	(1.0,1.5]	2010.94	NormalActivityAndWork KPS 80-100	Other	0.553031	(56-67]	0	NA	NA
601	604	patient_404	patient_404	68.2384	M	20	Occipital	0.51	0	NA						0	0	511	NA	0	0		NA	FALSE	1	3431.31	Malignant melanoma	Skin (excluding basal and squamous) - Melanoma-skin	Skin	Melanoma	100	GK	511	0	9.39415	0	Skin	0.991267	-0.0126548	(0.5,1.0]	2010.96	NormalActivityAndWork KPS 80-100	Melanoma	1.399	(67-95]	0	NA	NA
602	605		patient_404	68.2384	M	20	Frontal	0.09	0	NA						0	0	511	NA	0	0		NA	FALSE	1	3431.31	Malignant melanoma	Skin (excluding basal and squamous) - Melanoma-skin	Skin	Melanoma	100	GK	511	0	9.39415	0	Skin	0.556008	-0.846822	(0.5,1.0]	2010.96	NormalActivityAndWork KPS 80-100	Melanoma	1.399	(67-95]	0	NA	NA
603	606	patient_405	patient_405	38.8767	M	18	Occipital	2.05	0	NA						0	0	186	NA	0	0		NA	FALSE	1	193.75	ADENOSQUAMOUS CARCINOMA/Adenosquamous carcinoma	Respiratory system - Lung and bronchus	Respiratory	NSCLC	100	GK	186	1	0.530444	0	Respiratory	1.5761	0.656363	(1.5,2.0]	2010.96	NormalActivityAndWork KPS 80-100	NSCLC	0.509226	(15-56]	0	NA	NA
604	607	patient_406	patient_406	48.8247	F	18	Frontal	0.87	0	NA						0	0	84	NA	0	0		NA	FALSE	1	111.635	Adenocarcinoma, unclassified	Breast	Breast	Breast	60	GK	84	1	0.305633	0	Breast	1.18442	0.244185	(1.0,1.5]	2010.97	UnableToWorkOrSelfCare KPS 0-70	Breast	0.229973	(15-56]	0	NA	NA
605	608		patient_406	48.8247	F	20	Frontal	10.1	0	NA						0	0	84	NA	0	0		NA	FALSE	1	111.635	Adenocarcinoma, unclassified	Breast	Breast	Breast	60	GK	84	1	0.305633	0	Breast	2.68189	1.42325	(2.5,3.0]	2010.97	UnableToWorkOrSelfCare KPS 0-70	Breast	0.229973	(15-56]	0	NA	NA
606	609	patient_407	patient_407	62.4137	M	20	Parietal	1.39	1	147	Radiation necrosis on pathology					1	0	147	NA	0	1	1	147	FALSE	0	4288.69	Malignant melanoma	Skin (excluding basal and squamous) - Melanoma-skin	Skin	Melanoma	90	GK	147	0	11.7415	0	Skin	1.38465	0.469517	(1.0,1.5]	2010.98	NormalActivityAndWork KPS 80-100	Melanoma	0.402453	(56-67]	0	NA	NA
607	610	patient_408	patient_408	67.7918	M	18	Insula	3.12	0	NA						0	0	3856	NA	0	0		NA	FALSE	0	3962.71	ADENOSQUAMOUS CARCINOMA/Adenosquamous carcinoma	Respiratory system - Lung and bronchus	Respiratory	NSCLC	90	GK	3856	0	10.849	0	Respiratory	1.81295	0.858337	(1.5,2.0]	2011.01	NormalActivityAndWork KPS 80-100	NSCLC	10.5569	(67-95]	0	NA	NA
608	611	patient_409	patient_409	44.3014	F	17	Parietal	4.53	1	179	Clinically and radiographically defined failure	increase in size and enhancement, peritumoral edema concerning for progression	No	Yes	referred for WBRT	0	1	179	NA	0	0		NA	FALSE	1	194.396	Adenocarcinoma, unclassified	Breast	Breast	Breast	90	GK	179	1	0.532212	1	Breast	2.05289	1.03766	(2.0,2.5]	2011.02	NormalActivityAndWork KPS 80-100	Breast	0.490062	(15-56]	0	NA	NA
609	612		patient_409	44.3014	F	22	Frontal	0.27	1	179	Clinically and radiographically defined failure	increase in size and enhancement, peritumoral edema concerning for progression	No	Yes	referred for WBRT	0	1	179	NA	0	0		NA	FALSE	1	194.396	Adenocarcinoma, unclassified	Breast	Breast	Breast	90	GK	179	1	0.532212	1	Breast	0.801903	-0.318501	(0.5,1.0]	2011.02	NormalActivityAndWork KPS 80-100	Breast	0.490062	(15-56]	0	NA	NA
610	615	patient_410	patient_410	50.5699	M	22	Frontal	1.37	1	45	Clinically and radiographically defined failure	Hemorrhagic conversion	Yes	Yes	Steroids	0	1	45	NA	1	0		NA	FALSE	1	53.4167	Malignant melanoma	Skin (excluding basal and squamous) - Melanoma-skin	Skin	Melanoma	100	GK	45	1	0.146243	1	Skin	1.37797	0.462547	(1.0,1.5]	2011.02	NormalActivityAndWork KPS 80-100	Melanoma	0.1232	(15-56]	0	NA	NA
611	616	patient_411	patient_411	67.3151	M	20	Cerebellum	2.64	0	NA						0	0	3067	NA	0	0		NA	FALSE	1	3142.65	Squamous Cell Carcinoma	unclear which tumor to link to	Unk	Other	90	GK	3067	0	8.60386	0	Other	1.71475	0.778001	(1.5,2.0]	2011.03	NormalActivityAndWork KPS 80-100	Other	8.39676	(67-95]	0	NA	NA
612	617	patient_412	patient_412	63.9397	M	17	Cerebellum	3.7	0	NA						0	0	30	NA	0	0		NA	FALSE	1	30.5	Clear cell (mesonephroid) carcinoma	Urinary System - Kidney and renal pelvis	Genitourin.	Other	90	GK	30	1	0.0835022	0	Genitourin.	1.91897	0.940331	(1.5,2.0]	2011.03	NormalActivityAndWork KPS 80-100	Other	0.0821333	(56-67]	0	NA	NA
613	618		patient_412	63.9397	M	20	Cerebellum	0.02	0	NA						0	0	30	NA	0	0		NA	FALSE	1	30.5	Clear cell (mesonephroid) carcinoma	Urinary System - Kidney and renal pelvis	Genitourin.	Other	90	GK	30	1	0.0835022	0	Genitourin.	0.336778	-1.57013	(0.0,0.5]	2011.03	NormalActivityAndWork KPS 80-100	Other	0.0821333	(56-67]	0	NA	NA
614	619	patient_413	patient_413	30.3726	F	15	Cerebellum	5.36	0	NA						0	0	1264	NA	0	0		NA	FALSE	1	1330.17	Breast carcinoma, ductal type	Breast	Breast	Breast	90	GK	1264	1	3.6417	0	Breast	2.17131	1.11857	(2.0,2.5]	2011.03	NormalActivityAndWork KPS 80-100	Breast	3.46055	(15-56]	0	NA	NA
615	620		patient_413	30.3726	F	20	Cerebellum	0.26	0	NA						0	0	1217	NA	0	0		NA	FALSE	1	1330.17	Breast carcinoma, ductal type	Breast	Breast	Breast	90	GK	1217	1	3.6417	0	Breast	0.791878	-0.33665	(0.5,1.0]	2011.03	NormalActivityAndWork KPS 80-100	Breast	3.33187	(15-56]	0	NA	NA
616	621	patient_414	patient_414	55.8959	F	22	Parietal	0.79	0	NA						0	0	104	NA	0	0		NA	FALSE	1	124.597	Malignant melanoma	Skin (excluding basal and squamous) - Melanoma-skin	Skin	Melanoma	100	GK	104	1	0.341119	0	Skin	1.14695	0.197797	(1.0,1.5]	2011.05	NormalActivityAndWork KPS 80-100	Melanoma	0.284729	(15-56]	0	NA	NA
617	622	patient_415	patient_415	51.0192	M	18	Frontal	4.39	0	NA						0	0	38	NA	0	0		NA	FALSE	1	65.6875	ADENOSQUAMOUS CARCINOMA/Adenosquamous carcinoma	Respiratory system - Lung and bronchus	Respiratory	NSCLC	90	GK	38	1	0.179838	0	Respiratory	2.03152	1.02256	(2.0,2.5]	2011.06	NormalActivityAndWork KPS 80-100	NSCLC	0.104035	(15-56]	0	NA	NA
618	623	patient_416	patient_416	29.3781	F	18	Parietal	5.63	1	186	Tumor progression on pathology					0	1	186	NA	0	1	0	186	FALSE	1	267.458	Malignant melanoma	Skin (excluding basal and squamous) - Melanoma-skin	Skin	Melanoma	100	GK	186	1	0.732241	1	Skin	2.20717	1.1422	(2.0,2.5]	2011.06	NormalActivityAndWork KPS 80-100	Melanoma	0.509226	(15-56]	0	NA	NA
619	624		patient_416	29.3781	F	20	Temporal	0.22	0	NA						0	0	185	NA	0	0		NA	FALSE	1	267.458	Malignant melanoma	Skin (excluding basal and squamous) - Melanoma-skin	Skin	Melanoma	100	GK	185	1	0.732241	0	Skin	0.748988	-0.416986	(0.5,1.0]	2011.06	NormalActivityAndWork KPS 80-100	Melanoma	0.506489	(15-56]	0	NA	NA
620	625	patient_417	patient_417	59.7479	M	18	Occipital	6.41	1	374	Tumor progression on pathology					0	1	374	NA	0	1	0	374	FALSE	1	375.625	Squamous cell carcinoma, poorly differentiated	Head and Neck	Head/Neck	Other	100	GK	374	1	1.02838	1	Head/Neck	2.30473	1.2046	(2.0,2.5]	2011.07	NormalActivityAndWork KPS 80-100	Other	1.02393	(56-67]	0	NA	NA
621	626	patient_418	patient_418	59.1425	M	20	Parietal	0.77	0	NA						0	0	179	NA	0	0		NA	FALSE	1	268.385	Adenocarcinoma, unclassified	Urinary System - Kidney and renal pelvis	Genitourin.	Other	90	GK	179	1	0.734779	0	Genitourin.	1.13718	0.185466	(1.0,1.5]	2011.07	NormalActivityAndWork KPS 80-100	Other	0.490062	(56-67]	0	NA	NA
622	627		patient_418	59.1425	M	20	Temporal	0.07	0	NA						0	0	179	NA	0	0		NA	FALSE	1	268.385	Adenocarcinoma, unclassified	Urinary System - Kidney and renal pelvis	Genitourin.	Other	90	GK	179	1	0.734779	0	Genitourin.	0.511328	-0.967678	(0.5,1.0]	2011.07	NormalActivityAndWork KPS 80-100	Other	0.490062	(56-67]	0	NA	NA
623	628		patient_418	59.1425	M	20	Occipital	0.03	0	NA						0	0	179	NA	0	0		NA	FALSE	1	268.385	Adenocarcinoma, unclassified	Urinary System - Kidney and renal pelvis	Genitourin.	Other	90	GK	179	1	0.734779	0	Genitourin.	0.385515	-1.37514	(0.0,0.5]	2011.07	NormalActivityAndWork KPS 80-100	Other	0.490062	(56-67]	0	NA	NA
624	629	patient_419	patient_419	63.0301	M	20	Frontal	0.56	0	NA						0	0	41	NA	0	0		NA	FALSE	1	96.2917	Adenocarcinoma, unclassified	Urinary System - Kidney and renal pelvis	Genitourin.	Other	100	GK	41	1	0.263625	0	Genitourin.	1.02266	0.0323217	(1.0,1.5]	2011.07	NormalActivityAndWork KPS 80-100	Other	0.112249	(56-67]	0	NA	NA
625	630	patient_420	patient_420	64.5781	M	20	Frontal	0.85	1	2136	Clinically and radiographically defined failure	Hemorrhagic conversion	No	No	Steroids, referred for WBRT	0	1	2136	NA	0	0		NA	FALSE	1	2143.48	ADENOSQUAMOUS CARCINOMA/Adenosquamous carcinoma	Respiratory system - Lung and bronchus	Respiratory	NSCLC	80	GK	2136	0	5.86837	1	Respiratory	1.17528	0.233	(1.0,1.5]	2011.07	NormalActivityAndWork KPS 80-100	NSCLC	5.84789	(56-67]	0	NA	NA
626	631		patient_420	64.5781	M	20	Frontal	0.15	0	NA						0	0	2136	NA	0	0		NA	FALSE	1	2143.48	ADENOSQUAMOUS CARCINOMA/Adenosquamous carcinoma	Respiratory system - Lung and bronchus	Respiratory	NSCLC	80	GK	2136	0	5.86837	0	Respiratory	0.659221	-0.601166	(0.5,1.0]	2011.07	NormalActivityAndWork KPS 80-100	NSCLC	5.84789	(56-67]	0	NA	NA
627	632	patient_421	patient_421	65.8329	M	18	Temporal	1.88	1	776	Tumor progression on pathology					0	1	776	NA	0	1	0	776	FALSE	0	1513.56	Adenocarcinoma, unclassified	Respiratory system - Lung and bronchus	Respiratory	NSCLC	100	GK	1040	0	4.14379	0	Respiratory	1.53127	0.614733	(1.5,2.0]	2011.09	NormalActivityAndWork KPS 80-100	NSCLC	2.12451	(56-67]	1	19701	1040
628	633		patient_421	65.8329	M	20	Parietal	1.03	0	NA						0	0	1512	NA	0	0		NA	TRUE	0	1513.56	Adenocarcinoma, unclassified	Respiratory system - Lung and bronchus	Respiratory	NSCLC	100	GK	1040	0	4.14379	0	Respiratory	1.25299	0.32537	(1.0,1.5]	2011.09	NormalActivityAndWork KPS 80-100	NSCLC	4.13952	(56-67]	1	19701	1040
629	634	patient_422	patient_422	58.0658	M	22	Occipital	1.12	0	NA						0	0	295	NA	0	0		NA	FALSE	1	345.5	Malignant melanoma	Skin (excluding basal and squamous) - Melanoma-skin	Skin	Melanoma	100	GK	295	1	0.945902	0	Skin	1.28847	0.365655	(1.0,1.5]	2011.1	NormalActivityAndWork KPS 80-100	Melanoma	0.807644	(56-67]	0	NA	NA
630	635		patient_422	58.0658	M	22	Frontal	0.06	0	NA						0	0	246	NA	0	0		NA	FALSE	1	296.5	Malignant melanoma	Skin (excluding basal and squamous) - Melanoma-skin	Skin	Melanoma	100	GK	246	1	0.811751	0	Skin	0.485718	-1.04181	(0.0,0.5]	2011.24	NormalActivityAndWork KPS 80-100	Melanoma	0.673493	(56-67]	0	NA	NA
631	636	patient_423	patient_423	68.0493	M	18	Frontal	1.76	0	NA						0	0	132	NA	0	0		NA	FALSE	1	134.604	Non-small cell carcinoma	Respiratory system - Lung and bronchus	Respiratory	NSCLC	90	GK	132	1	0.368516	0	Respiratory	1.49798	0.583014	(1.0,1.5]	2011.11	NormalActivityAndWork KPS 80-100	NSCLC	0.361386	(67-95]	0	NA	NA
632	637	patient_424	patient_424	76.0685	M	18	Frontal	2.57	0	NA						0	0	137	NA	0	0		NA	FALSE	1	168.25	Malignant melanoma	Skin (excluding basal and squamous) - Melanoma-skin	Skin	Melanoma	100	GK	137	1	0.460631	0	Skin	1.69946	0.765078	(1.5,2.0]	2011.15	NormalActivityAndWork KPS 80-100	Melanoma	0.375075	(67-95]	0	NA	NA
633	638		patient_424	76.0685	M	18	Occipital	3.25	0	NA						0	0	137	NA	0	0		NA	FALSE	1	168.25	Malignant melanoma	Skin (excluding basal and squamous) - Melanoma-skin	Skin	Melanoma	100	GK	137	1	0.460631	0	Skin	1.83779	0.877969	(1.5,2.0]	2011.15	NormalActivityAndWork KPS 80-100	Melanoma	0.375075	(67-95]	0	NA	NA
634	639	patient_425	patient_425	55.7781	F	20	Cerebellum	0.15	0	NA						0	0	246	NA	0	0		NA	FALSE	0	250.635	Non-small cell carcinoma	Respiratory system - Lung and bronchus	Respiratory	NSCLC	80	GK	246	0	0.686184	0	Respiratory	0.659221	-0.601166	(0.5,1.0]	2011.15	NormalActivityAndWork KPS 80-100	NSCLC	0.673493	(15-56]	0	NA	NA
635	640		patient_425	55.7781	F	20	Cerebellum	1.53	0	NA						0	0	246	NA	0	0		NA	FALSE	0	250.635	Non-small cell carcinoma	Respiratory system - Lung and bronchus	Respiratory	NSCLC	80	GK	246	0	0.686184	0	Respiratory	1.42965	0.515666	(1.0,1.5]	2011.15	NormalActivityAndWork KPS 80-100	NSCLC	0.673493	(15-56]	0	NA	NA
636	641	patient_426	patient_426	81.8219	F	18	Cerebellum	2.5	0	NA						0	0	13	NA	0	0		NA	FALSE	1	36.625	ADENOSQUAMOUS CARCINOMA/Adenosquamous carcinoma	Respiratory system - Lung and bronchus	Respiratory	NSCLC	90	GK	13	1	0.100271	0	Respiratory	1.68389	0.751798	(1.5,2.0]	2011.18	NormalActivityAndWork KPS 80-100	NSCLC	0.0355911	(67-95]	0	NA	NA
637	642		patient_426	81.8219	F	20	Cerebellum	0.19	0	NA						0	0	13	NA	0	0		NA	FALSE	1	36.625	ADENOSQUAMOUS CARCINOMA/Adenosquamous carcinoma	Respiratory system - Lung and bronchus	Respiratory	NSCLC	90	GK	13	1	0.100271	0	Respiratory	0.713266	-0.487487	(0.5,1.0]	2011.18	NormalActivityAndWork KPS 80-100	NSCLC	0.0355911	(67-95]	0	NA	NA
638	643	patient_427	patient_427	58.9836	F	20	Basal Ganglia	0.07	0	NA						0	0	1258	NA	0	0		NA	FALSE	1	1727.5	Adenocarcinoma, unclassified	Respiratory system - Lung and bronchus	Respiratory	NSCLC	100	GK	1258	1	4.72951	0	Respiratory	0.511328	-0.967678	(0.5,1.0]	2011.19	NormalActivityAndWork KPS 80-100	NSCLC	3.44412	(56-67]	0	NA	NA
639	644		patient_427	58.9836	F	20	Cerebellum	0.58	0	NA						0	0	1586	NA	0	0		NA	FALSE	1	1727.5	Adenocarcinoma, unclassified	Respiratory system - Lung and bronchus	Respiratory	NSCLC	100	GK	1586	1	4.72951	0	Respiratory	1.03469	0.0491971	(1.0,1.5]	2011.19	NormalActivityAndWork KPS 80-100	NSCLC	4.34211	(56-67]	0	NA	NA
640	645	patient_428	patient_428	41.7342	M	20	Occipital	1.17	0	NA						0	0	517	NA	0	0		NA	FALSE	1	725.542	Clear cell adenocarcinoma	Urinary System - Kidney and renal pelvis	Genitourin.	Other	100	GK	517	1	1.98637	0	Genitourin.	1.30736	0.386658	(1.0,1.5]	2011.19	NormalActivityAndWork KPS 80-100	Other	1.41543	(15-56]	0	NA	NA
641	646	patient_429	patient_429	62.863	M	20	Cerebellum	0.86	0	NA						0	0	511	NA	0	0		NA	FALSE	1	566.354	Clear cell (mesonephroid) carcinoma	Urinary System - Kidney and renal pelvis	Genitourin.	Other	100	GK	511	1	1.55055	0	Genitourin.	1.17987	0.238625	(1.0,1.5]	2011.22	NormalActivityAndWork KPS 80-100	Other	1.399	(56-67]	0	NA	NA
642	647	patient_430	patient_430	65.5452	F	20	Frontal	0.75	0	NA						0	0	34	NA	0	0		NA	FALSE	1	76.375	Malignant melanoma	Eye and orbit	Eye and orbit	Melanoma	100	GK	34	1	0.209098	0	Other	1.12725	0.17281	(1.0,1.5]	2011.22	NormalActivityAndWork KPS 80-100	Melanoma	0.0930844	(56-67]	0	NA	NA
643	648		patient_430	65.5452	F	20	Frontal	0.22	0	NA						0	0	34	NA	0	0		NA	FALSE	1	76.375	Malignant melanoma	Eye and orbit	Eye and orbit	Melanoma	100	GK	34	1	0.209098	0	Other	0.748988	-0.416986	(0.5,1.0]	2011.22	NormalActivityAndWork KPS 80-100	Melanoma	0.0930844	(56-67]	0	NA	NA
644	649		patient_430	65.5452	F	20	Temporal	0.04	0	NA						0	0	34	NA	0	0		NA	FALSE	1	76.375	Malignant melanoma	Eye and orbit	Eye and orbit	Melanoma	100	GK	34	1	0.209098	0	Other	0.424314	-1.2368	(0.0,0.5]	2011.22	NormalActivityAndWork KPS 80-100	Melanoma	0.0930844	(56-67]	0	NA	NA
645	650	patient_431	patient_431	77.6986	M	20	Ventricles	1.86	0	NA						0	0	38	NA	0	0		NA	FALSE	0	673.354	Renal cell carcinoma	Urinary System - Kidney and renal pelvis	Genitourin.	Renal Cell Carcinoma	100	GK	38	0	1.84349	0	Genitourin.	1.52583	0.60959	(1.5,2.0]	2011.23	NormalActivityAndWork KPS 80-100	Renal Cell Carcinoma	0.104035	(67-95]	0	NA	NA
646	651	patient_432	patient_432	41.3205	F	20	Occipital	3.49	0	NA						0	0	54	NA	0	0		NA	FALSE	1	55.6146	Clear cell (mesonephroid) carcinoma	Urinary System - Kidney and renal pelvis	Genitourin.	Other	80	GK	54	1	0.15226	0	Genitourin.	1.88195	0.912231	(1.5,2.0]	2011.23	NormalActivityAndWork KPS 80-100	Other	0.14784	(15-56]	0	NA	NA
647	652	patient_433	patient_433	83.9808	M	20	Occipital	1.07	0	NA						0	0	439	NA	0	0		NA	FALSE	1	445.427	Adenocarcinoma, unclassified	Respiratory system - Lung and bronchus	Respiratory	NSCLC	90	GK	439	1	1.21948	0	Respiratory	1.269	0.343692	(1.0,1.5]	2011.24	NormalActivityAndWork KPS 80-100	NSCLC	1.20188	(67-95]	0	NA	NA
648	653	patient_434	patient_434	42.1699	M	18	Frontal	2.86	0	NA						0	0	199	NA	0	0		NA	FALSE	1	200.604	Renal cell carcinoma	Urinary System - Kidney and renal pelvis	Genitourin.	Renal Cell Carcinoma	100	GK	199	1	0.549209	0	Genitourin.	1.76112	0.816494	(1.5,2.0]	2011.25	NormalActivityAndWork KPS 80-100	Renal Cell Carcinoma	0.544817	(15-56]	0	NA	NA
649	654	patient_435	patient_435	80.8904	F	18	Occipital	2.38	0	NA						0	0	144	NA	0	0		NA	FALSE	1	160.438	ADENOCARCINOMA/Adenocarcinoma in situ	Respiratory system - Lung and bronchus	Respiratory	NSCLC	70	GK	144	1	0.439242	0	Respiratory	1.65651	0.728143	(1.5,2.0]	2011.25	UnableToWorkOrSelfCare KPS 0-70	NSCLC	0.39424	(67-95]	0	NA	NA
650	655		patient_435	80.8904	F	20	Occipital	0.38	0	NA						0	0	144	NA	0	0		NA	FALSE	1	160.438	ADENOCARCINOMA/Adenocarcinoma in situ	Respiratory system - Lung and bronchus	Respiratory	NSCLC	70	GK	144	1	0.439242	0	Respiratory	0.898659	-0.154154	(0.5,1.0]	2011.25	UnableToWorkOrSelfCare KPS 0-70	NSCLC	0.39424	(67-95]	0	NA	NA
651	656	patient_436	patient_436	58.7753	F	22	Corpus Callosum	1.42	0	NA						0	0	120	NA	0	0		NA	FALSE	1	142.458	Malignant melanoma	Skin (excluding basal and squamous) - Melanoma-skin	Skin	Melanoma	100	GK	120	1	0.390019	0	Skin	1.39454	0.479786	(1.0,1.5]	2011.25	NormalActivityAndWork KPS 80-100	Melanoma	0.328533	(56-67]	0	NA	NA
652	657	patient_437	patient_437	59.9918	F	22	Thalamus	0.62	0	NA						0	0	1158	NA	0	0		NA	FALSE	1	1159.6	Adenocarcinoma, unclassified	Respiratory system - Lung and bronchus	Respiratory	NSCLC	70	GK	1158	1	3.17472	0	Respiratory	1.05795	0.0812688	(1.0,1.5]	2011.25	UnableToWorkOrSelfCare KPS 0-70	NSCLC	3.17034	(56-67]	0	NA	NA
653	658	patient_438	patient_438	34.8219	F	22	Frontal	1.59	1	55	Post-SRS hemorrhage requiring surgery					1	0	55	NA	0	1	0	55	FALSE	0	4059.64	Malignant melanoma	Skin (excluding basal and squamous) - Melanoma-skin	Skin	Melanoma	90	GK	55	0	11.1144	0	Skin	1.4481	0.534164	(1.0,1.5]	2011.27	NormalActivityAndWork KPS 80-100	Melanoma	0.150578	(15-56]	0	NA	NA
654	659		patient_438	34.8219	F	22	Temporal	0.08	0	NA						0	0	3808	NA	0	0		NA	FALSE	0	3991.64	Malignant melanoma	Skin (excluding basal and squamous) - Melanoma-skin	Skin	Melanoma	90	GK	3808	0	10.9282	0	Skin	0.534602	-0.903463	(0.5,1.0]	2011.45	NormalActivityAndWork KPS 80-100	Melanoma	10.4255	(15-56]	0	NA	NA
655	660	patient_439	patient_439	64.1836	M	20	Cerebellum	0.79	0	NA						0	0	3415	NA	0	0		NA	FALSE	0	3542.46	Renal cell carcinoma	Urinary System - Kidney and renal pelvis	Genitourin.	Renal Cell Carcinoma	100	GK	3415	0	9.69846	0	Genitourin.	1.14695	0.197797	(1.0,1.5]	2011.27	NormalActivityAndWork KPS 80-100	Renal Cell Carcinoma	9.3495	(56-67]	0	NA	NA
656	661	patient_440	patient_440	66.989	M	18	Parietal	4.18	0	NA						0	0	112	NA	0	0		NA	FALSE	1	114.417	Renal cell carcinoma	Urinary System - Kidney and renal pelvis	Genitourin.	Renal Cell Carcinoma	80	GK	112	1	0.313247	0	Genitourin.	1.9986	0.99899	(1.5,2.0]	2011.29	NormalActivityAndWork KPS 80-100	Renal Cell Carcinoma	0.306631	(56-67]	0	NA	NA
657	662		patient_440	66.989	M	20	Occipital	0.35	0	NA						0	0	112	NA	0	0		NA	FALSE	1	114.417	Renal cell carcinoma	Urinary System - Kidney and renal pelvis	Genitourin.	Renal Cell Carcinoma	80	GK	112	1	0.313247	0	Genitourin.	0.874359	-0.193702	(0.5,1.0]	2011.29	NormalActivityAndWork KPS 80-100	Renal Cell Carcinoma	0.306631	(56-67]	0	NA	NA
658	663	patient_441	patient_441	61.1753	F	20	Frontal	1.64	0	NA						0	0	439	NA	0	0		NA	FALSE	1	693.417	Non-small cell carcinoma	Respiratory system - Lung and bronchus	Respiratory	NSCLC	70	GK	439	1	1.89842	0	Respiratory	1.46313	0.549054	(1.0,1.5]	2011.3	UnableToWorkOrSelfCare KPS 0-70	NSCLC	1.20188	(56-67]	0	NA	NA
659	664	patient_442	patient_442	58.2	F	20	Parietal	0.3	0	NA						0	0	3904	NA	0	0		NA	FALSE	0	4086.58	Adenocarcinoma, unclassified	Respiratory system - Lung and bronchus	Respiratory	NSCLC	90	GK	3904	0	11.1881	0	Respiratory	0.830566	-0.267833	(0.5,1.0]	2011.3	NormalActivityAndWork KPS 80-100	NSCLC	10.6883	(56-67]	0	NA	NA
660	665		patient_442	58.2	F	20	Occipital	0.04	0	NA						0	0	3904	NA	0	0		NA	FALSE	0	4086.58	Adenocarcinoma, unclassified	Respiratory system - Lung and bronchus	Respiratory	NSCLC	90	GK	3904	0	11.1881	0	Respiratory	0.424314	-1.2368	(0.0,0.5]	2011.3	NormalActivityAndWork KPS 80-100	NSCLC	10.6883	(56-67]	0	NA	NA
661	666		patient_442	58.2	F	18	Occipital	3.26	0	NA						0	0	3904	NA	0	0		NA	FALSE	0	4086.58	Adenocarcinoma, unclassified	Respiratory system - Lung and bronchus	Respiratory	NSCLC	90	GK	3904	0	11.1881	0	Respiratory	1.83967	0.879446	(1.5,2.0]	2011.3	NormalActivityAndWork KPS 80-100	NSCLC	10.6883	(56-67]	0	NA	NA
662	667	patient_443	patient_443	60.7616	F	20	Frontal	1.53	0	NA						0	0	56	NA	0	0		NA	FALSE	1	57.4792	Renal cell carcinoma	Urinary System - Kidney and renal pelvis	Genitourin.	Renal Cell Carcinoma	90	GK	56	1	0.157365	0	Genitourin.	1.42965	0.515666	(1.0,1.5]	2011.32	NormalActivityAndWork KPS 80-100	Renal Cell Carcinoma	0.153315	(56-67]	0	NA	NA
663	668	patient_444	patient_444	48.9507	M	20	Frontal	0.78	0	NA						0	0	422	NA	0	0		NA	FALSE	1	422.542	Neuroendocrine carcinoma	Respiratory system - Lung and bronchus	Respiratory	Other	100	GK	422	1	1.15682	0	Respiratory	1.14209	0.191671	(1.0,1.5]	2011.32	NormalActivityAndWork KPS 80-100	Other	1.15534	(15-56]	0	NA	NA
664	669		patient_444	48.9507	M	24	Cerebellum	0.01	0	NA						0	0	422	NA	0	0		NA	FALSE	1	422.542	Neuroendocrine carcinoma	Respiratory system - Lung and bronchus	Respiratory	Other	100	GK	422	1	1.15682	0	Respiratory	0.267301	-1.90346	(0.0,0.5]	2011.32	NormalActivityAndWork KPS 80-100	Other	1.15534	(15-56]	0	NA	NA
665	670	patient_445	patient_445	61.6438	F	20	Frontal	0.78	0	NA						0	0	706	NA	0	0		NA	FALSE	0	1983.49	Malignant melanoma	Skin (excluding basal and squamous) - Melanoma-skin	Skin	Melanoma	100	GK	706	0	5.43035	0	Skin	1.14209	0.191671	(1.0,1.5]	2011.35	NormalActivityAndWork KPS 80-100	Melanoma	1.93287	(56-67]	0	NA	NA
666	671	patient_446	patient_446	64.9918	F	20	Parietal	0.06	0	NA						0	0	1005	NA	0	0		NA	FALSE	1	1022.47	Non-small cell carcinoma	Respiratory system - Lung and bronchus	Respiratory	NSCLC	100	GK	1005	1	2.79929	0	Respiratory	0.485718	-1.04181	(0.0,0.5]	2011.36	NormalActivityAndWork KPS 80-100	NSCLC	2.75146	(56-67]	0	NA	NA
667	672		patient_446	64.9918	F	20	Occipital	0.8	0	NA						0	0	1005	NA	0	0		NA	FALSE	1	1022.47	Non-small cell carcinoma	Respiratory system - Lung and bronchus	Respiratory	NSCLC	100	GK	1005	1	2.79929	0	Respiratory	1.15176	0.203846	(1.0,1.5]	2011.36	NormalActivityAndWork KPS 80-100	NSCLC	2.75146	(56-67]	0	NA	NA
668	673		patient_446	64.9918	F	20	Cerebellum	0.04	0	NA						0	0	1005	NA	0	0		NA	FALSE	1	1022.47	Non-small cell carcinoma	Respiratory system - Lung and bronchus	Respiratory	NSCLC	100	GK	1005	1	2.79929	0	Respiratory	0.424314	-1.2368	(0.0,0.5]	2011.36	NormalActivityAndWork KPS 80-100	NSCLC	2.75146	(56-67]	0	NA	NA
669	674	patient_447	patient_447	50.4438	M	20	Temporal	0.82	0	NA						0	0	36	NA	0	0		NA	FALSE	0	51.6875	Renal cell carcinoma	Urinary System - Kidney and renal pelvis	Genitourin.	Renal Cell Carcinoma	90	GK	36	0	0.141509	0	Genitourin.	1.16128	0.215721	(1.0,1.5]	2011.38	NormalActivityAndWork KPS 80-100	Renal Cell Carcinoma	0.0985599	(15-56]	0	NA	NA
670	675	patient_448	patient_448	63.4	F	20	Frontal	1.26	1	172	Clinically and radiographically defined failure	increase in size, necrosis, peritumoral edema	Yes	Yes	WBRT for local and distant progressive metastatic disease	0	1	172	NA	0	0		NA	FALSE	1	462.521	Non-small cell carcinoma	Respiratory system - Lung and bronchus	Respiratory	NSCLC	100	GK	172	1	1.26628	1	Respiratory	1.34006	0.422297	(1.0,1.5]	2011.38	NormalActivityAndWork KPS 80-100	NSCLC	0.470897	(56-67]	0	NA	NA
671	676		patient_448	63.4	F	20	Cerebellum	0.41	1	172	Clinically and radiographically defined failure	increase in size, necrosis, peritumoral edema	Yes	Yes	WBRT for local and distant progressive metastatic disease	0	1	172	NA	0	0		NA	FALSE	1	462.521	Non-small cell carcinoma	Respiratory system - Lung and bronchus	Respiratory	NSCLC	100	GK	172	1	1.26628	1	Respiratory	0.921712	-0.117613	(0.5,1.0]	2011.38	NormalActivityAndWork KPS 80-100	NSCLC	0.470897	(56-67]	0	NA	NA
672	677	patient_449	patient_449	78.0521	F	20	Frontal	0.08	0	NA						0	0	287	NA	0	0		NA	FALSE	1	370.014	Non-small cell carcinoma	Respiratory system - Lung and bronchus	Respiratory	NSCLC	100	GK	287	1	1.01302	0	Respiratory	0.534602	-0.903463	(0.5,1.0]	2011.38	NormalActivityAndWork KPS 80-100	NSCLC	0.785742	(67-95]	0	NA	NA
673	678		patient_449	78.0521	F	20	Parietal	0.06	0	NA						0	0	287	NA	0	0		NA	FALSE	1	370.014	Non-small cell carcinoma	Respiratory system - Lung and bronchus	Respiratory	NSCLC	100	GK	287	1	1.01302	0	Respiratory	0.485718	-1.04181	(0.0,0.5]	2011.38	NormalActivityAndWork KPS 80-100	NSCLC	0.785742	(67-95]	0	NA	NA
674	679		patient_449	78.0521	F	20	Occipital	4.54	0	NA						0	0	287	NA	0	0		NA	FALSE	1	370.014	Non-small cell carcinoma	Respiratory system - Lung and bronchus	Respiratory	NSCLC	100	GK	287	1	1.01302	0	Respiratory	2.0544	1.03872	(2.0,2.5]	2011.38	NormalActivityAndWork KPS 80-100	NSCLC	0.785742	(67-95]	0	NA	NA
675	680	patient_450	patient_450	67.7479	M	20	Occipital	1.01	0	NA						0	0	187	NA	0	0		NA	FALSE	1	187.625	Non-small cell carcinoma	Respiratory system - Lung and bronchus	Respiratory	NSCLC	100	GK	187	1	0.513675	0	Respiratory	1.24482	0.315941	(1.0,1.5]	2011.39	NormalActivityAndWork KPS 80-100	NSCLC	0.511964	(67-95]	0	NA	NA
676	681	patient_451	patient_451	60.4137	F	20	Frontal	0.08	0	NA						0	0	506	NA	0	0		NA	FALSE	1	511.51	Malignant melanoma	Skin (excluding basal and squamous) - Melanoma-skin	Skin	Melanoma	100	GK	506	1	1.4004	0	Skin	0.534602	-0.903463	(0.5,1.0]	2011.41	NormalActivityAndWork KPS 80-100	Melanoma	1.38531	(56-67]	0	NA	NA
677	682		patient_451	60.4137	F	18	Brain Stem	1.21	0	NA						0	0	506	NA	0	0		NA	FALSE	1	511.51	Malignant melanoma	Skin (excluding basal and squamous) - Melanoma-skin	Skin	Melanoma	100	GK	506	1	1.4004	0	Skin	1.32209	0.402824	(1.0,1.5]	2011.41	NormalActivityAndWork KPS 80-100	Melanoma	1.38531	(56-67]	0	NA	NA
678	683	patient_452	patient_452	74.4329	M	20	Frontal	1.22	1	294	Clinically and radiographically defined failure	increase in size, peritumoral edema	Yes	Yes	Monitor; not candidate for surgery or steroids	0	1	294	NA	0	0		NA	FALSE	1	316.833	Malignant melanoma	Skin (excluding basal and squamous) - Melanoma-skin	Skin	Melanoma	90	GK	294	1	0.867419	1	Skin	1.32573	0.406783	(1.0,1.5]	2011.41	NormalActivityAndWork KPS 80-100	Melanoma	0.804906	(67-95]	0	NA	NA
679	684		patient_452	74.4329	M	20	Frontal	1.26	1	294	Clinically and radiographically defined failure	increase in size, peritumoral edema	Yes	Yes	Monitor; not candidate for surgery or steroids	0	1	294	NA	0	0		NA	FALSE	1	316.833	Malignant melanoma	Skin (excluding basal and squamous) - Melanoma-skin	Skin	Melanoma	90	GK	294	1	0.867419	1	Skin	1.34006	0.422297	(1.0,1.5]	2011.41	NormalActivityAndWork KPS 80-100	Melanoma	0.804906	(67-95]	0	NA	NA
680	685	patient_453	patient_453	61.2986	M	18	Parietal	4.19	1	145	Tumor progression on pathology					0	1	145	NA	0	1	0	145	FALSE	1	455.479	Squamous cell carcinoma, poorly differentiated	Respiratory system - Lung and bronchus	Respiratory	NSCLC	90	GK	145	1	1.247	1	Respiratory	2.00019	1.00014	(2.0,2.5]	2011.42	NormalActivityAndWork KPS 80-100	NSCLC	0.396977	(56-67]	0	NA	NA
681	686	patient_454	patient_454	30.0247	F	20	Occipital	1.16	1	659	Tumor progression on pathology					0	1	659	NA	0	1	0	659	FALSE	1	1185.67	Malignant melanoma	Skin (excluding basal and squamous) - Melanoma-skin	Skin	Melanoma	100	GK	659	1	3.24609	1	Skin	1.30363	0.38253	(1.0,1.5]	2011.43	NormalActivityAndWork KPS 80-100	Melanoma	1.80419	(15-56]	0	NA	NA
682	687	patient_455	patient_455	51.6192	M	20	Frontal	1.78	0	NA						0	0	112	NA	0	0		NA	FALSE	1	141.625	Non-small cell carcinoma	Respiratory system - Lung and bronchus	Respiratory	NSCLC	70	GK	112	1	0.387738	0	Respiratory	1.50363	0.588448	(1.5,2.0]	2011.47	UnableToWorkOrSelfCare KPS 0-70	NSCLC	0.306631	(15-56]	0	NA	NA
683	688	patient_456	patient_456	51.3068	M	15	Skull Base	10.03	0	NA						0	0	692	NA	0	0		NA	TRUE	1	750.688	Renal cell carcinoma	Urinary System - Kidney and renal pelvis	Genitourin.	Renal Cell Carcinoma	100	GK	474	1	2.05521	0	Genitourin.	2.67568	1.41991	(2.5,3.0]	2011.51	NormalActivityAndWork KPS 80-100	Renal Cell Carcinoma	1.89454	(15-56]	1	19288	474
684	689		patient_456	51.3068	M	18	Skull	3.09	0	NA						0	0	449	NA	0	0		NA	FALSE	1	750.688	Renal cell carcinoma	Urinary System - Kidney and renal pelvis	Genitourin.	Renal Cell Carcinoma	100	GK	474	1	2.05521	0	Genitourin.	1.80712	0.853691	(1.5,2.0]	2011.51	NormalActivityAndWork KPS 80-100	Renal Cell Carcinoma	1.22926	(15-56]	1	19288	474
685	690	patient_457	patient_457	74.1233	M	18	Temporal	3.47	0	NA						0	0	352	NA	0	0		NA	TRUE	1	360.5	Malignant melanoma	Skin (excluding basal and squamous) - Melanoma-skin	Skin	Melanoma	100	GK	113	1	0.986968	0	Skin	1.87835	0.909467	(1.5,2.0]	2011.52	NormalActivityAndWork KPS 80-100	Melanoma	0.963697	(67-95]	1	18932	113
686	691	patient_458	patient_458	47.2767	M	20	Cerebellum	2.34	1	459	Tumor progression on pathology					0	1	459	NA	1	1	0	459	FALSE	1	1521.17	Non-small cell carcinoma	Respiratory system - Lung and bronchus	Respiratory	NSCLC	100	GK	459	1	4.16461	1	Respiratory	1.64717	0.719992	(1.5,2.0]	2011.53	NormalActivityAndWork KPS 80-100	NSCLC	1.25664	(15-56]	0	NA	NA
687	692	patient_459	patient_459	56.5589	F	17	Insula	5.77	0	NA						0	0	41	NA	0	0		NA	FALSE	1	41.4583	Renal cell carcinoma	Urinary System - Kidney and renal pelvis	Genitourin.	Renal Cell Carcinoma	90	GK	41	1	0.113504	0	Genitourin.	2.22532	1.15401	(2.0,2.5]	2011.55	NormalActivityAndWork KPS 80-100	Renal Cell Carcinoma	0.112249	(56-67]	0	NA	NA
688	693	patient_460	patient_460	53.411	F	18	Frontal	3.47	1	186	Radiation necrosis on pathology					1	0	186	NA	0	1	1	186	FALSE	0	880.448	Non-small cell carcinoma	Respiratory system - Lung and bronchus	Respiratory	NSCLC	100	GK	186	0	2.41047	0	Respiratory	1.87835	0.909467	(1.5,2.0]	2011.55	NormalActivityAndWork KPS 80-100	NSCLC	0.509226	(15-56]	0	NA	NA
689	694		patient_460	53.411	F	20	Cerebellum	0.01	0	NA						0	0	879	NA	0	0		NA	FALSE	0	880.448	Non-small cell carcinoma	Respiratory system - Lung and bronchus	Respiratory	NSCLC	100	GK	879	0	2.41047	0	Respiratory	0.267301	-1.90346	(0.0,0.5]	2011.55	NormalActivityAndWork KPS 80-100	NSCLC	2.4065	(15-56]	0	NA	NA
690	695		patient_460	53.411	F	20	Cerebellum	0.21	0	NA						0	0	879	NA	0	0		NA	FALSE	0	880.448	Non-small cell carcinoma	Respiratory system - Lung and bronchus	Respiratory	NSCLC	100	GK	879	0	2.41047	0	Respiratory	0.737463	-0.439357	(0.5,1.0]	2011.55	NormalActivityAndWork KPS 80-100	NSCLC	2.4065	(15-56]	0	NA	NA
691	696	patient_461	patient_461	62.6219	M	14	Parietal	13.64	0	NA						0	0	1	NA	1	0		NA	FALSE	1	38	Squamous cell carcinoma, poorly differentiated	Oral cavity and pharynx - Tongue	GI	Other	80	GK	1	1	0.104035	0	GI	2.96441	1.56775	(2.5,3.0]	2011.55	NormalActivityAndWork KPS 80-100	Other	0.00273778	(56-67]	0	NA	NA
692	697		patient_461	62.6219	M	16	Parietal	2.24	0	NA						0	0	1	NA	1	0		NA	FALSE	1	38	Squamous cell carcinoma, poorly differentiated	Oral cavity and pharynx - Tongue	GI	Other	80	GK	1	1	0.104035	0	GI	1.62337	0.698988	(1.5,2.0]	2011.55	NormalActivityAndWork KPS 80-100	Other	0.00273778	(56-67]	0	NA	NA
693	698	patient_462	patient_462	42.874	F	20	Thalamus	1.2	0	NA						0	0	45	NA	0	0		NA	FALSE	1	92.3646	Non-small cell carcinoma	Respiratory system - Lung and bronchus	Respiratory	NSCLC	90	GK	45	1	0.252874	0	Respiratory	1.31844	0.398834	(1.0,1.5]	2011.58	NormalActivityAndWork KPS 80-100	NSCLC	0.1232	(15-56]	0	NA	NA
694	699	patient_463	patient_463	76.9479	F	18	Occipital	3.56	0	NA						0	0	41	NA	0	0		NA	FALSE	1	87.7083	Adenocarcinoma, unclassified	Digestive system - Small intestine	GI	Other	90	GK	41	1	0.240126	0	GI	1.89445	0.921781	(1.5,2.0]	2011.6	NormalActivityAndWork KPS 80-100	Other	0.112249	(67-95]	0	NA	NA
695	700	patient_464	patient_464	77.6986	F	20	Temporal	1.73	1	545	Clinically and radiographically defined failure	increase in size, peritumoral edema, midline shift	Yes	Yes	Steroids	1	0	545	NA	0	0		NA	TRUE	1	548.653	Breast carcinoma, ductal type	Breast	Breast	Breast	90	GK	442	1	1.50209	0	Breast	1.48942	0.574746	(1.0,1.5]	2011.6	NormalActivityAndWork KPS 80-100	Breast	1.49209	(67-95]	1	19290	442
696	701		patient_464	77.6986	F	20	Occipital	0.1	0	NA						0	0	545	NA	0	0		NA	FALSE	1	548.653	Breast carcinoma, ductal type	Breast	Breast	Breast	90	GK	442	1	1.50209	0	Breast	0.575882	-0.796154	(0.5,1.0]	2011.6	NormalActivityAndWork KPS 80-100	Breast	1.49209	(67-95]	1	19290	442
697	702		patient_464	77.6986	F	20	Occipital	0.06	0	NA						0	0	545	NA	0	0		NA	FALSE	1	548.653	Breast carcinoma, ductal type	Breast	Breast	Breast	90	GK	442	1	1.50209	0	Breast	0.485718	-1.04181	(0.0,0.5]	2011.6	NormalActivityAndWork KPS 80-100	Breast	1.49209	(67-95]	1	19290	442
698	703	patient_465	patient_465	42.3589	M	20	Cerebellum	0.63	0	NA						0	0	43	NA	0	0		NA	FALSE	1	76.4583	Malignant melanoma	Skin (excluding basal and squamous) - Melanoma-skin	Skin	Melanoma	100	GK	43	1	0.209326	0	Skin	1.06361	0.0889634	(1.0,1.5]	2011.62	NormalActivityAndWork KPS 80-100	Melanoma	0.117724	(15-56]	0	NA	NA
699	704	patient_466	patient_466	50.7041	M	20	Frontal	2.01	0	NA						0	0	340	NA	0	0		NA	FALSE	1	343.458	Non-small cell carcinoma	Respiratory system - Lung and bronchus	Respiratory	NSCLC	70	GK	340	1	0.940312	0	Respiratory	1.56579	0.646887	(1.5,2.0]	2011.62	UnableToWorkOrSelfCare KPS 0-70	NSCLC	0.930844	(15-56]	0	NA	NA
700	705	patient_467	patient_467	43.2411	F	20	Cerebellum	2.49	1	286	Clinically and radiographically defined failure	increase in size, peritumoral edema	Yes	Yes	Steroids	1	0	286	NA	0	0		NA	FALSE	1	420.625	ADENOCARCINOMA/Adenocarcinoma in situ	Digestive system - Rectum	GI	Other	100	GK	286	1	1.15158	0	GI	1.68164	0.749871	(1.5,2.0]	2011.64	NormalActivityAndWork KPS 80-100	Other	0.783004	(15-56]	0	NA	NA
701	706	patient_468	patient_468	30.0521	M	15	Cerebellum	8.05	0	NA						0	0	85	NA	1	0		NA	FALSE	1	86.4375	ADENOID CYSTIC & CRIBRIFORM CA./Adenoid cystic carcinoma	Head and Neck	Head/Neck	Other	100	GK	85	1	0.236646	0	Head/Neck	2.48656	1.31415	(2.0,2.5]	2011.68	NormalActivityAndWork KPS 80-100	Other	0.232711	(15-56]	0	NA	NA
702	707		patient_468	30.0521	M	15	Cerebellum	0.33	0	NA						0	0	85	NA	1	0		NA	FALSE	1	86.4375	ADENOID CYSTIC & CRIBRIFORM CA./Adenoid cystic carcinoma	Head and Neck	Head/Neck	Other	100	GK	85	1	0.236646	0	Head/Neck	0.857377	-0.221999	(0.5,1.0]	2011.68	NormalActivityAndWork KPS 80-100	Other	0.232711	(15-56]	0	NA	NA
703	708		patient_468	30.0521	M	15	Cerebellum	5.11	0	NA						0	0	85	NA	1	0		NA	FALSE	1	86.4375	ADENOID CYSTIC & CRIBRIFORM CA./Adenoid cystic carcinoma	Head and Neck	Head/Neck	Other	100	GK	85	1	0.236646	0	Head/Neck	2.13701	1.0956	(2.0,2.5]	2011.68	NormalActivityAndWork KPS 80-100	Other	0.232711	(15-56]	0	NA	NA
704	709	patient_469	patient_469	61.6027	M	17	Cerebellum	0.36	0	NA						0	0	83	NA	0	0		NA	FALSE	1	126.542	Malignant melanoma	Skin (excluding basal and squamous) - Melanoma-skin	Skin	Melanoma	90	GK	83	1	0.346443	0	Skin	0.882608	-0.180155	(0.5,1.0]	2011.68	NormalActivityAndWork KPS 80-100	Melanoma	0.227235	(56-67]	0	NA	NA
705	710		patient_469	61.6027	M	17	Cerebellum	0.27	0	NA						0	0	83	NA	0	0		NA	FALSE	1	126.542	Malignant melanoma	Skin (excluding basal and squamous) - Melanoma-skin	Skin	Melanoma	90	GK	83	1	0.346443	0	Skin	0.801903	-0.318501	(0.5,1.0]	2011.68	NormalActivityAndWork KPS 80-100	Melanoma	0.227235	(56-67]	0	NA	NA
706	711		patient_469	61.6027	M	14	Skull Base	6.73	0	NA						0	0	83	NA	0	0		NA	FALSE	1	126.542	Malignant melanoma	Skin (excluding basal and squamous) - Melanoma-skin	Skin	Melanoma	90	GK	83	1	0.346443	0	Skin	2.34246	1.22802	(2.0,2.5]	2011.68	NormalActivityAndWork KPS 80-100	Melanoma	0.227235	(56-67]	0	NA	NA
707	712	patient_470	patient_470	78.1781	F	20	Frontal	0.51	0	NA						0	0	988	NA	0	0		NA	FALSE	1	1010.54	Malignant melanoma	Skin (excluding basal and squamous) - Melanoma-skin	Skin	Melanoma	90	GK	988	1	2.76664	0	Skin	0.991267	-0.0126548	(0.5,1.0]	2011.7	NormalActivityAndWork KPS 80-100	Melanoma	2.70492	(67-95]	0	NA	NA
708	713	patient_471	patient_471	67.211	F	20	Occipital	0.84	0	NA						0	0	36	NA	0	0		NA	FALSE	1	58.9583	Breast carcinoma, ductal type	Breast	Breast	Breast	90	GK	36	1	0.161415	0	Breast	1.17065	0.227309	(1.0,1.5]	2011.7	NormalActivityAndWork KPS 80-100	Breast	0.0985599	(67-95]	0	NA	NA
709	714		patient_471	67.211	F	20	Cerebellum	0.16	0	NA						0	0	36	NA	0	0		NA	FALSE	1	58.9583	Breast carcinoma, ductal type	Breast	Breast	Breast	90	GK	36	1	0.161415	0	Breast	0.673556	-0.57013	(0.5,1.0]	2011.7	NormalActivityAndWork KPS 80-100	Breast	0.0985599	(67-95]	0	NA	NA
710	715	patient_472	patient_472	64.9315	M	20	Frontal	1.26	0	NA						0	0	42	NA	0	0		NA	FALSE	1	43.5833	Adenocarcinoma, unclassified	Digestive system - Esophagus	GI	Other	80	GK	42	1	0.119321	0	GI	1.34006	0.422297	(1.0,1.5]	2011.7	NormalActivityAndWork KPS 80-100	Other	0.114987	(56-67]	0	NA	NA
711	716		patient_472	64.9315	M	18	Temporal	4.98	0	NA						0	0	42	NA	0	0		NA	FALSE	1	43.5833	Adenocarcinoma, unclassified	Digestive system - Esophagus	GI	Other	80	GK	42	1	0.119321	0	GI	2.11874	1.0832	(2.0,2.5]	2011.7	NormalActivityAndWork KPS 80-100	Other	0.114987	(56-67]	0	NA	NA
712	717	patient_473	patient_473	76.7342	M	20	Temporal	0.63	1	316	Clinically and radiographically defined failure	increase in size, edema, hemorrhagic conversion	Yes	Yes	Steroids, Hospice	0	1	316	NA	1	0		NA	FALSE	1	518.326	Malignant melanoma	Skin (excluding basal and squamous) - Melanoma-skin	Skin	Melanoma	100	GK	316	1	1.41906	1	Skin	1.06361	0.0889634	(1.0,1.5]	2011.72	NormalActivityAndWork KPS 80-100	Melanoma	0.865137	(67-95]	0	NA	NA
713	718	patient_474	patient_474	85.6603	F	20	Frontal	1.05	0	NA						0	0	181	NA	0	0		NA	FALSE	1	181.701	Breast carcinoma, ductal type	Breast	Breast	Breast	60	GK	181	1	0.497458	0	Breast	1.26104	0.334619	(1.0,1.5]	2011.72	UnableToWorkOrSelfCare KPS 0-70	Breast	0.495537	(67-95]	0	NA	NA
714	719		patient_474	85.6603	F	20	Parietal	0.08	0	NA						0	0	181	NA	0	0		NA	FALSE	1	181.701	Breast carcinoma, ductal type	Breast	Breast	Breast	60	GK	181	1	0.497458	0	Breast	0.534602	-0.903463	(0.5,1.0]	2011.72	UnableToWorkOrSelfCare KPS 0-70	Breast	0.495537	(67-95]	0	NA	NA
715	720		patient_474	85.6603	F	20	Frontal	0.01	0	NA						0	0	181	NA	0	0		NA	FALSE	1	181.701	Breast carcinoma, ductal type	Breast	Breast	Breast	60	GK	181	1	0.497458	0	Breast	0.267301	-1.90346	(0.0,0.5]	2011.72	UnableToWorkOrSelfCare KPS 0-70	Breast	0.495537	(67-95]	0	NA	NA
716	721	patient_475	patient_475	62.0986	M	22	Frontal	0.95	1	4	Post-SRS hemorrhage requiring surgery					1	0	4	NA	0	1	0	4	FALSE	1	1868.6	Renal cell carcinoma	Urinary System - Kidney and renal pelvis	Genitourin.	Renal Cell Carcinoma	100	GK	4	0	5.11581	0	Genitourin.	1.21967	0.286489	(1.0,1.5]	2011.72	NormalActivityAndWork KPS 80-100	Renal Cell Carcinoma	0.0109511	(56-67]	0	NA	NA
717	722	patient_476	patient_476	41.7699	M	22	Frontal	0.08	0	NA						0	0	24	NA	0	0		NA	FALSE	1	41.5625	Neuroendocrine carcinoma	Digestive system - Esophagus	GI	Other	90	GK	24	1	0.113789	0	GI	0.534602	-0.903463	(0.5,1.0]	2011.75	NormalActivityAndWork KPS 80-100	Other	0.0657066	(15-56]	0	NA	NA
718	723		patient_476	41.7699	M	24	Temporal	0.02	0	NA						0	0	24	NA	0	0		NA	FALSE	1	41.5625	Neuroendocrine carcinoma	Digestive system - Esophagus	GI	Other	90	GK	24	1	0.113789	0	GI	0.336778	-1.57013	(0.0,0.5]	2011.75	NormalActivityAndWork KPS 80-100	Other	0.0657066	(15-56]	0	NA	NA
719	724		patient_476	41.7699	M	20	Cerebellum	0.79	0	NA						0	0	24	NA	0	0		NA	FALSE	1	41.5625	Neuroendocrine carcinoma	Digestive system - Esophagus	GI	Other	90	GK	24	1	0.113789	0	GI	1.14695	0.197797	(1.0,1.5]	2011.75	NormalActivityAndWork KPS 80-100	Other	0.0657066	(15-56]	0	NA	NA
720	725	patient_477	patient_477	44.0384	F	16	Frontal	4.97	0	NA						0	0	1039	NA	0	0		NA	TRUE	1	1126.46	Breast carcinoma, ductal type	Breast	Breast	Breast	80	GK	627	1	3.08399	0	Breast	2.11732	1.08224	(2.0,2.5]	2011.76	NormalActivityAndWork KPS 80-100	Breast	2.84455	(15-56]	1	19533	627
721	726		patient_477	44.0384	F	18	Occipital	1.26	0	NA						0	0	1039	NA	0	0		NA	TRUE	1	1126.46	Breast carcinoma, ductal type	Breast	Breast	Breast	80	GK	627	1	3.08399	0	Breast	1.34006	0.422297	(1.0,1.5]	2011.76	NormalActivityAndWork KPS 80-100	Breast	2.84455	(15-56]	1	19533	627
722	727	patient_478	patient_478	67.8986	M	20	Parietal	1.07	1	850	Tumor progression on pathology					0	1	850	NA	0	1	0	850	FALSE	0	3987.46	Renal cell carcinoma	Urinary System - Kidney and renal pelvis	Genitourin.	Renal Cell Carcinoma	100	GK	850	0	10.9168	1	Genitourin.	1.269	0.343692	(1.0,1.5]	2011.76	NormalActivityAndWork KPS 80-100	Renal Cell Carcinoma	2.32711	(67-95]	0	NA	NA
723	728	patient_479	patient_479	34.8685	F	20	Frontal	1.47	1	211	Tumor progression on pathology					0	1	211	NA	1	1	0	211	FALSE	1	1197.56	Breast carcinoma, ductal type	Breast	Breast	Breast	90	GK	211	1	3.27866	1	Breast	1.41072	0.496428	(1.0,1.5]	2011.79	NormalActivityAndWork KPS 80-100	Breast	0.577671	(15-56]	0	NA	NA
724	729	patient_480	patient_480	63.5616	M	20	Temporal	3.63	1	149	Tumor progression on pathology					0	1	149	NA	0	1	0	149	FALSE	1	1600.45	Malignant melanoma	Skin (excluding basal and squamous) - Melanoma-skin	Skin	Melanoma	80	GK	149	1	4.38167	1	Skin	1.90679	0.931145	(1.5,2.0]	2011.81	NormalActivityAndWork KPS 80-100	Melanoma	0.407929	(56-67]	0	NA	NA
725	730	patient_481	patient_481	60.6822	M	18	Frontal	4.42	1	220	Tumor progression on pathology					0	1	220	NA	1	1	0	220	FALSE	1	357.396	Adenocarcinoma, unclassified	Respiratory system - Lung and bronchus	Respiratory	NSCLC	90	GK	220	1	0.97847	1	Respiratory	2.03614	1.02584	(2.0,2.5]	2011.81	NormalActivityAndWork KPS 80-100	NSCLC	0.602311	(56-67]	0	NA	NA
726	731		patient_481	60.6822	M	19	Cerebellum	2.69	0	NA						0	0	352	NA	1	0		NA	FALSE	1	357.396	Adenocarcinoma, unclassified	Respiratory system - Lung and bronchus	Respiratory	NSCLC	90	GK	352	1	0.97847	0	Respiratory	1.72551	0.787024	(1.5,2.0]	2011.81	NormalActivityAndWork KPS 80-100	NSCLC	0.963697	(56-67]	0	NA	NA
727	732	patient_482	patient_482	16.6	F	20	Frontal	0.67	0	NA						0	0	231	NA	0	0		NA	FALSE	1	321.5	Malignant melanoma	Skin (excluding basal and squamous) - Melanoma-skin	Skin	Melanoma	90	GK	231	1	0.880195	0	Skin	1.08566	0.118566	(1.0,1.5]	2011.85	NormalActivityAndWork KPS 80-100	Melanoma	0.632426	(15-56]	0	NA	NA
728	733		patient_482	16.6	F	22	Cerebellum	0.07	0	NA						0	0	231	NA	0	0		NA	FALSE	1	321.5	Malignant melanoma	Skin (excluding basal and squamous) - Melanoma-skin	Skin	Melanoma	90	GK	231	1	0.880195	0	Skin	0.511328	-0.967678	(0.5,1.0]	2011.85	NormalActivityAndWork KPS 80-100	Melanoma	0.632426	(15-56]	0	NA	NA
729	734	patient_483	patient_483	70.8055	F	20	Parietal	0.93	0	NA						0	0	83	NA	0	0		NA	FALSE	1	139.635	Adenocarcinoma, unclassified	Respiratory system - Lung and bronchus	Respiratory	NSCLC	80	GK	83	1	0.38229	0	Respiratory	1.21105	0.276256	(1.0,1.5]	2011.85	NormalActivityAndWork KPS 80-100	NSCLC	0.227235	(67-95]	0	NA	NA
730	735	patient_484	patient_484	54.9589	M	20	Occipital	2.82	1	62	Clinically and radiographically defined failure	increase in size, peritumoral edema	Yes	Yes	Steroids, WBRT for local disease progression	0	1	62	NA	0	0		NA	FALSE	1	119.479	ADENOCARCINOMA/Adenocarcinoma in situ	Digestive system - Rectum	GI	Other	90	GK	62	1	0.327107	1	GI	1.75287	0.809721	(1.5,2.0]	2011.85	NormalActivityAndWork KPS 80-100	Other	0.169742	(15-56]	0	NA	NA
731	736	patient_485	patient_485	60.0219	F	18	Basal Ganglia	3.86	0	NA						0	0	141	NA	0	0		NA	FALSE	1	204.604	Breast carcinoma, ductal type	Breast	Breast	Breast	70	GK	141	1	0.56016	0	Breast	1.94624	0.960689	(1.5,2.0]	2011.83	UnableToWorkOrSelfCare KPS 0-70	Breast	0.386026	(56-67]	0	NA	NA
732	737	patient_486	patient_486	57.8877	F	20	Frontal	1.4	0	NA						0	0	118	NA	0	0		NA	FALSE	1	195.639	Non-small cell carcinoma	Respiratory system - Lung and bronchus	Respiratory	NSCLC	90	GK	118	1	0.535615	0	Respiratory	1.38796	0.472964	(1.0,1.5]	2011.93	NormalActivityAndWork KPS 80-100	NSCLC	0.323058	(56-67]	0	NA	NA
733	738		patient_486	57.8877	F	20	Frontal	0.04	0	NA						0	0	118	NA	0	0		NA	FALSE	1	195.639	Non-small cell carcinoma	Respiratory system - Lung and bronchus	Respiratory	NSCLC	90	GK	118	1	0.535615	0	Respiratory	0.424314	-1.2368	(0.0,0.5]	2011.93	NormalActivityAndWork KPS 80-100	NSCLC	0.323058	(56-67]	0	NA	NA
734	739		patient_486	57.8877	F	20	Frontal	0.14	0	NA						0	0	118	NA	0	0		NA	FALSE	1	195.639	Non-small cell carcinoma	Respiratory system - Lung and bronchus	Respiratory	NSCLC	90	GK	118	1	0.535615	0	Respiratory	0.644233	-0.634345	(0.5,1.0]	2011.93	NormalActivityAndWork KPS 80-100	NSCLC	0.323058	(56-67]	0	NA	NA
735	740	patient_487	patient_487	53.7507	F	18	Temporal	5.38	1	89	Clinically and radiographically defined failure	increase in size, hemorrhagic conversion, peritumoral edema	Yes	Yes	Steroids	0	1	89	NA	1	0		NA	FALSE	1	137.604	Non-small cell carcinoma	Respiratory system - Lung and bronchus	Respiratory	NSCLC	80	GK	89	1	0.376729	1	Respiratory	2.17401	1.12036	(2.0,2.5]	2011.93	NormalActivityAndWork KPS 80-100	NSCLC	0.243662	(15-56]	0	NA	NA
736	741	patient_488	patient_488	68.8	F	16	Temporal	1.91	0	NA						0	0	577	NA	0	0		NA	FALSE	1	648.583	Papillary carcinoma, follicular variant	Endocrine system - Thyroid	Thyroid	Other	90	GK	577	1	1.77568	0	Thyroid	1.53938	0.622346	(1.5,2.0]	2011.94	NormalActivityAndWork KPS 80-100	Other	1.5797	(67-95]	0	NA	NA
737	742	patient_489	patient_489	66.3068	F	16	Parietal	7.93	0	NA						0	0	252	NA	0	0		NA	TRUE	1	290.479	Breast carcinoma, ductal type	Breast	Breast	Breast	70	GK	140	1	0.795267	0	Breast	2.47414	1.30693	(2.0,2.5]	2011.94	UnableToWorkOrSelfCare KPS 0-70	Breast	0.68992	(56-67]	1	19113	140
738	743		patient_489	66.3068	F	24	Frontal	0.03	0	NA						0	0	133	NA	0	0		NA	FALSE	1	290.479	Breast carcinoma, ductal type	Breast	Breast	Breast	70	GK	140	1	0.795267	0	Breast	0.385515	-1.37514	(0.0,0.5]	2011.94	UnableToWorkOrSelfCare KPS 0-70	Breast	0.364124	(56-67]	1	19113	140
739	744		patient_489	66.3068	F	24	Cerebellum	0.04	0	NA						0	0	133	NA	0	0		NA	FALSE	1	290.479	Breast carcinoma, ductal type	Breast	Breast	Breast	70	GK	140	1	0.795267	0	Breast	0.424314	-1.2368	(0.0,0.5]	2011.94	UnableToWorkOrSelfCare KPS 0-70	Breast	0.364124	(56-67]	1	19113	140
740	745	patient_490	patient_490	59.937	F	20	Frontal	0.2	0	NA						0	0	609	NA	1	0		NA	FALSE	1	612.333	Non-small cell carcinoma	Respiratory system - Lung and bronchus	Respiratory	NSCLC	80	GK	609	1	1.67643	0	Respiratory	0.725566	-0.462821	(0.5,1.0]	2011.95	NormalActivityAndWork KPS 80-100	NSCLC	1.66731	(56-67]	0	NA	NA
741	746		patient_490	59.937	F	20	Cerebellum	0.14	0	NA						0	0	609	NA	1	0		NA	FALSE	1	612.333	Non-small cell carcinoma	Respiratory system - Lung and bronchus	Respiratory	NSCLC	80	GK	609	1	1.67643	0	Respiratory	0.644233	-0.634345	(0.5,1.0]	2011.95	NormalActivityAndWork KPS 80-100	NSCLC	1.66731	(56-67]	0	NA	NA
742	747		patient_490	59.937	F	20	Cerebellum	1.06	0	NA						0	0	609	NA	1	0		NA	FALSE	1	612.333	Non-small cell carcinoma	Respiratory system - Lung and bronchus	Respiratory	NSCLC	80	GK	609	1	1.67643	0	Respiratory	1.26503	0.339177	(1.0,1.5]	2011.95	NormalActivityAndWork KPS 80-100	NSCLC	1.66731	(56-67]	0	NA	NA
743	748	patient_491	patient_491	68.5123	M	18	Parietal	2.43	0	NA						0	0	43	NA	0	0		NA	FALSE	1	71.4444	Carcinoma	unclear which tumor to link to	Unk	Other	80	GK	43	1	0.195599	0	Other	1.66802	0.738141	(1.5,2.0]	2011.95	NormalActivityAndWork KPS 80-100	Other	0.117724	(67-95]	0	NA	NA
744	749		patient_491	68.5123	M	20	Frontal	0.03	0	NA						0	0	43	NA	0	0		NA	FALSE	1	71.4444	Carcinoma	unclear which tumor to link to	Unk	Other	80	GK	43	1	0.195599	0	Other	0.385515	-1.37514	(0.0,0.5]	2011.95	NormalActivityAndWork KPS 80-100	Other	0.117724	(67-95]	0	NA	NA
745	750	patient_492	patient_492	64.7699	F	24	Parietal	0.16	0	NA						0	0	185	NA	0	0		NA	FALSE	1	186.604	Adenocarcinoma, unclassified	Respiratory system - Lung and bronchus	Respiratory	NSCLC	100	GK	185	1	0.51088	0	Respiratory	0.673556	-0.57013	(0.5,1.0]	2011.96	NormalActivityAndWork KPS 80-100	NSCLC	0.506489	(56-67]	0	NA	NA
746	751		patient_492	64.7699	F	24	Temporal	0.05	0	NA						0	0	185	NA	0	0		NA	FALSE	1	186.604	Adenocarcinoma, unclassified	Respiratory system - Lung and bronchus	Respiratory	NSCLC	100	GK	185	1	0.51088	0	Respiratory	0.457078	-1.12949	(0.0,0.5]	2011.96	NormalActivityAndWork KPS 80-100	NSCLC	0.506489	(56-67]	0	NA	NA
747	752		patient_492	64.7699	F	18	Cerebellum	1.75	0	NA						0	0	185	NA	0	0		NA	FALSE	1	186.604	Adenocarcinoma, unclassified	Respiratory system - Lung and bronchus	Respiratory	NSCLC	100	GK	185	1	0.51088	0	Respiratory	1.49513	0.580274	(1.0,1.5]	2011.96	NormalActivityAndWork KPS 80-100	NSCLC	0.506489	(56-67]	0	NA	NA
748	753	patient_493	patient_493	57.7781	F	20	Frontal	1.88	0	NA						0	0	74	NA	0	0		NA	FALSE	1	80.6736	Breast carcinoma, ductal type	Breast	Breast	Breast	90	GK	74	1	0.220866	0	Breast	1.53127	0.614733	(1.5,2.0]	2011.96	NormalActivityAndWork KPS 80-100	Breast	0.202595	(56-67]	0	NA	NA
749	754	patient_494	patient_494	34.3397	F	20	Pineal Region	1.28	0	NA						0	0	128	NA	0	0		NA	FALSE	1	176.708	Non-small cell carcinoma	Respiratory system - Lung and bronchus	Respiratory	NSCLC	100	GK	128	1	0.483788	0	Respiratory	1.34711	0.42987	(1.0,1.5]	2011.99	NormalActivityAndWork KPS 80-100	NSCLC	0.350435	(15-56]	0	NA	NA
750	755		patient_494	34.3397	F	20	Temporal	0.36	0	NA						0	0	128	NA	0	0		NA	FALSE	1	176.708	Non-small cell carcinoma	Respiratory system - Lung and bronchus	Respiratory	NSCLC	100	GK	128	1	0.483788	0	Respiratory	0.882608	-0.180155	(0.5,1.0]	2011.99	NormalActivityAndWork KPS 80-100	NSCLC	0.350435	(15-56]	0	NA	NA
751	756	patient_495	patient_495	66.9808	F	20	Frontal	0.06	0	NA						0	0	757	NA	0	0		NA	FALSE	1	779.903	Adenocarcinoma, unclassified	Respiratory system - Lung and bronchus	Respiratory	NSCLC	80	GK	757	1	2.1352	0	Respiratory	0.485718	-1.04181	(0.0,0.5]	2012.01	NormalActivityAndWork KPS 80-100	NSCLC	2.0725	(56-67]	0	NA	NA
752	757		patient_495	66.9808	F	20	Parietal	0.71	0	NA						0	0	757	NA	0	0		NA	FALSE	1	779.903	Adenocarcinoma, unclassified	Respiratory system - Lung and bronchus	Respiratory	NSCLC	80	GK	757	1	2.1352	0	Respiratory	1.10684	0.146452	(1.0,1.5]	2012.01	NormalActivityAndWork KPS 80-100	NSCLC	2.0725	(56-67]	0	NA	NA
753	758	patient_496	patient_496	65.0137	M	18	Frontal	0.66	0	NA						0	0	593	NA	0	0		NA	FALSE	1	623.542	Adenocarcinoma of prostate;M-Y1973;WHO Grade=0	Genital system - Prostate	Genitourin.	Other	100	GK	593	1	1.70712	0	Genitourin.	1.08023	0.111335	(1.0,1.5]	2012.01	NormalActivityAndWork KPS 80-100	Other	1.6235	(56-67]	0	NA	NA
754	759	patient_497	patient_497	72.3863	M	20	Frontal	2.92	0	NA						0	0	33	NA	0	0		NA	FALSE	1	33.5729	ADENOCARCINOMA/Adenocarcinoma in situ	Digestive system - Esophagus	GI	Other	80	GK	33	1	0.0919151	0	GI	1.77335	0.826478	(1.5,2.0]	2012.01	NormalActivityAndWork KPS 80-100	Other	0.0903466	(67-95]	0	NA	NA
755	760		patient_497	72.3863	M	20	Temporal	0.17	0	NA						0	0	33	NA	0	0		NA	FALSE	1	33.5729	ADENOCARCINOMA/Adenocarcinoma in situ	Digestive system - Esophagus	GI	Other	80	GK	33	1	0.0919151	0	GI	0.687306	-0.540976	(0.5,1.0]	2012.01	NormalActivityAndWork KPS 80-100	Other	0.0903466	(67-95]	0	NA	NA
756	761	patient_498	patient_498	49.137	F	20	Parietal	0.96	0	NA						0	0	26	NA	0	0		NA	FALSE	1	27.4479	Non-small cell carcinoma	Respiratory system - Lung and bronchus	Respiratory	NSCLC	100	GK	26	1	0.0751462	0	Respiratory	1.22393	0.291524	(1.0,1.5]	2012.01	NormalActivityAndWork KPS 80-100	NSCLC	0.0711822	(15-56]	0	NA	NA
757	762		patient_498	49.137	F	22	Parietal	0.06	0	NA						0	0	26	NA	0	0		NA	FALSE	1	27.4479	Non-small cell carcinoma	Respiratory system - Lung and bronchus	Respiratory	NSCLC	100	GK	26	1	0.0751462	0	Respiratory	0.485718	-1.04181	(0.0,0.5]	2012.01	NormalActivityAndWork KPS 80-100	NSCLC	0.0711822	(15-56]	0	NA	NA
758	763	patient_499	patient_499	80.474	M	20	Occipital	1.88	0	NA						0	0	1460	NA	0	0		NA	FALSE	1	2617.58	Adenocarcinoma, unclassified	Respiratory system - Lung and bronchus	Respiratory	NSCLC	100	GK	1460	0	7.16636	0	Respiratory	1.53127	0.614733	(1.5,2.0]	2012.03	NormalActivityAndWork KPS 80-100	NSCLC	3.99715	(67-95]	0	NA	NA
759	764	patient_500	patient_500	65.5671	M	20	Frontal	1.79	0	NA						0	0	313	NA	1	0		NA	FALSE	1	316.792	Adenocarcinoma, unclassified	Digestive system - Esophagus	GI	Other	90	GK	313	1	0.867305	0	GI	1.50644	0.591142	(1.5,2.0]	2012.04	NormalActivityAndWork KPS 80-100	Other	0.856924	(56-67]	0	NA	NA
760	765		patient_500	65.5671	M	16	Cerebellum	6.35	0	NA						0	0	313	NA	1	0		NA	FALSE	1	316.792	Adenocarcinoma, unclassified	Digestive system - Esophagus	GI	Other	90	GK	313	1	0.867305	0	GI	2.29752	1.20007	(2.0,2.5]	2012.04	NormalActivityAndWork KPS 80-100	Other	0.856924	(56-67]	0	NA	NA
761	766	patient_501	patient_501	66.5233	F	20	Frontal	0.14	0	NA						0	0	690	NA	0	0		NA	FALSE	1	707.486	Non-small cell carcinoma	Respiratory system - Lung and bronchus	Respiratory	NSCLC	100	GK	690	1	1.93694	0	Respiratory	0.644233	-0.634345	(0.5,1.0]	2012.07	NormalActivityAndWork KPS 80-100	NSCLC	1.88907	(56-67]	0	NA	NA
762	767		patient_501	66.5233	F	20	Parietal	0.1	0	NA						0	0	690	NA	0	0		NA	FALSE	1	707.486	Non-small cell carcinoma	Respiratory system - Lung and bronchus	Respiratory	NSCLC	100	GK	690	1	1.93694	0	Respiratory	0.575882	-0.796154	(0.5,1.0]	2012.07	NormalActivityAndWork KPS 80-100	NSCLC	1.88907	(56-67]	0	NA	NA
763	768		patient_501	66.5233	F	20	Parietal	0.66	0	NA						0	0	690	NA	0	0		NA	FALSE	1	707.486	Non-small cell carcinoma	Respiratory system - Lung and bronchus	Respiratory	NSCLC	100	GK	690	1	1.93694	0	Respiratory	1.08023	0.111335	(1.0,1.5]	2012.07	NormalActivityAndWork KPS 80-100	NSCLC	1.88907	(56-67]	0	NA	NA
764	769	patient_502	patient_502	48.1644	F	15	Frontal	9.59	1	46	Post-SRS hemorrhage requiring surgery					1	0	46	NA	0	1	0	46	FALSE	1	1021.6	Leiomyosarcoma	Genital system - Uterus - NOS	Genitourin.	Other	90	GK	46	1	2.79692	0	Genitourin.	2.63597	1.39833	(2.5,3.0]	2012.07	NormalActivityAndWork KPS 80-100	Other	0.125938	(15-56]	0	NA	NA
765	770		patient_502	48.1644	F	18	Parietal	6	1	53	Post-SRS hemorrhage requiring surgery					1	0	53	NA	0	1	0	53	FALSE	1	1021.6	Leiomyosarcoma	Genital system - Uterus - NOS	Genitourin.	Other	90	GK	53	1	2.79692	0	Genitourin.	2.2545	1.17281	(2.0,2.5]	2012.07	NormalActivityAndWork KPS 80-100	Other	0.145102	(15-56]	0	NA	NA
766	771	patient_503	patient_503	68.011	F	20	Cerebellum	0.67	1	327	Tumor progression on pathology					0	1	327	NA	1	1	0	327	FALSE	1	614.583	Breast carcinoma, ductal type	Breast	Breast	Breast	100	GK	327	1	1.68259	1	Breast	1.08566	0.118566	(1.0,1.5]	2012.07	NormalActivityAndWork KPS 80-100	Breast	0.895253	(67-95]	0	NA	NA
767	772	patient_504	patient_504	68.4521	M	18	Parietal	0.58	0	NA						0	0	2606	NA	0	0		NA	FALSE	0	2619.58	Adenocarcinoma, unclassified	Respiratory system - Lung and bronchus	Respiratory	NSCLC	70	GK	2606	0	7.17183	0	Respiratory	1.03469	0.0491971	(1.0,1.5]	2012.08	UnableToWorkOrSelfCare KPS 0-70	NSCLC	7.13464	(67-95]	0	NA	NA
768	773		patient_504	68.4521	M	20	Temporal	0.29	0	NA						0	0	2606	NA	0	0		NA	FALSE	0	2619.58	Adenocarcinoma, unclassified	Respiratory system - Lung and bronchus	Respiratory	NSCLC	70	GK	2606	0	7.17183	0	Respiratory	0.821233	-0.284136	(0.5,1.0]	2012.08	UnableToWorkOrSelfCare KPS 0-70	NSCLC	7.13464	(67-95]	0	NA	NA
769	774	patient_505	patient_505	68.5616	M	18	Temporal	4.06	0	NA						0	0	270	NA	0	0		NA	FALSE	1	273.562	Adenocarcinoma, unclassified	Respiratory system - Lung and bronchus	Respiratory	NSCLC	90	GK	270	1	0.748953	0	Respiratory	1.97929	0.984982	(1.5,2.0]	2012.09	NormalActivityAndWork KPS 80-100	NSCLC	0.739199	(67-95]	0	NA	NA
770	775	patient_506	patient_506	40.3973	M	20	Occipital	1.3	0	NA						0	0	70	NA	0	0		NA	FALSE	1	72.5417	ADENOCARCINOMA/Adenocarcinoma in situ	Digestive system - Rectum	GI	Other	90	GK	70	1	0.198603	0	GI	1.35409	0.437326	(1.0,1.5]	2012.1	NormalActivityAndWork KPS 80-100	Other	0.191644	(15-56]	0	NA	NA
771	776		patient_506	40.3973	M	22	Temporal	0.14	0	NA						0	0	70	NA	0	0		NA	FALSE	1	72.5417	ADENOCARCINOMA/Adenocarcinoma in situ	Digestive system - Rectum	GI	Other	90	GK	70	1	0.198603	0	GI	0.644233	-0.634345	(0.5,1.0]	2012.1	NormalActivityAndWork KPS 80-100	Other	0.191644	(15-56]	0	NA	NA
772	777	patient_507	patient_507	65.5616	M	20	Ventricles	1.34	1	252	Clinically and radiographically defined failure	increased enhancement, peritumoral edema	Yes	Yes	referred for WBRT	0	1	252	NA	1	0		NA	FALSE	1	281.604	Malignant melanoma	Skin (excluding basal and squamous) - Melanoma-skin	Skin	Melanoma	100	GK	252	1	0.770969	1	Skin	1.36784	0.4519	(1.0,1.5]	2012.11	NormalActivityAndWork KPS 80-100	Melanoma	0.68992	(56-67]	0	NA	NA
773	778		patient_507	65.5616	M	20	Ventricles	0.04	1	252	Clinically and radiographically defined failure	increased enhancement, peritumoral edema	Yes	Yes	referred for WBRT	0	1	252	NA	1	0		NA	FALSE	1	281.604	Malignant melanoma	Skin (excluding basal and squamous) - Melanoma-skin	Skin	Melanoma	100	GK	252	1	0.770969	1	Skin	0.424314	-1.2368	(0.0,0.5]	2012.11	NormalActivityAndWork KPS 80-100	Melanoma	0.68992	(56-67]	0	NA	NA
774	779	patient_508	patient_508	68.2575	M	18	Frontal	5.03	0	NA						0	0	41	NA	0	0		NA	FALSE	1	83.5139	Adenocarcinoma, unclassified	Respiratory system - Lung and bronchus	Respiratory	NSCLC	90	GK	41	1	0.228642	0	Respiratory	2.1258	1.08801	(2.0,2.5]	2012.16	NormalActivityAndWork KPS 80-100	NSCLC	0.112249	(67-95]	0	NA	NA
775	780		patient_508	68.2575	M	18	Frontal	0.36	0	NA						0	0	41	NA	0	0		NA	FALSE	1	83.5139	Adenocarcinoma, unclassified	Respiratory system - Lung and bronchus	Respiratory	NSCLC	90	GK	41	1	0.228642	0	Respiratory	0.882608	-0.180155	(0.5,1.0]	2012.16	NormalActivityAndWork KPS 80-100	NSCLC	0.112249	(67-95]	0	NA	NA
776	781	patient_509	patient_509	73.4959	M	18	Temporal	3.26	0	NA						0	0	372	NA	0	0		NA	FALSE	1	398.625	Adenocarcinoma, unclassified	Respiratory system - Lung and bronchus	Respiratory	NSCLC	90	GK	372	1	1.09135	0	Respiratory	1.83967	0.879446	(1.5,2.0]	2012.16	NormalActivityAndWork KPS 80-100	NSCLC	1.01845	(67-95]	0	NA	NA
777	782	patient_510	patient_510	59.8438	M	18	Frontal	2.04	0	NA						0	0	115	NA	0	0		NA	FALSE	1	117.396	Spindle cell sarcoma	Soft tissue (including heart) - Cardiac	Soft tissue	Other	100	GK	115	1	0.321403	0	Other	1.57354	0.654012	(1.5,2.0]	2012.16	NormalActivityAndWork KPS 80-100	Other	0.314844	(56-67]	0	NA	NA
778	783		patient_510	59.8438	M	18	Cerebellum	1.8	0	NA						0	0	115	NA	0	0		NA	FALSE	1	117.396	Spindle cell sarcoma	Soft tissue (including heart) - Cardiac	Soft tissue	Other	100	GK	115	1	0.321403	0	Other	1.50924	0.593821	(1.5,2.0]	2012.16	NormalActivityAndWork KPS 80-100	Other	0.314844	(56-67]	0	NA	NA
779	784	patient_511	patient_511	76.5836	F	18	Temporal	3.56	0	NA						0	0	252	NA	0	0		NA	FALSE	1	257.458	Non-small cell carcinoma	Respiratory system - Lung and bronchus	Respiratory	NSCLC	100	GK	252	1	0.704863	0	Respiratory	1.89445	0.921781	(1.5,2.0]	2012.16	NormalActivityAndWork KPS 80-100	NSCLC	0.68992	(67-95]	0	NA	NA
780	785	patient_512	patient_512	23.5863	M	18	Frontal	2.85	0	NA						0	0	83	NA	0	0		NA	FALSE	1	113.111	Carcinoma, unclassified	Genital system - Testis	Testis	Other	100	GK	83	1	0.309673	0	Other	1.75907	0.814809	(1.5,2.0]	2012.18	NormalActivityAndWork KPS 80-100	Other	0.227235	(15-56]	0	NA	NA
781	786	patient_513	patient_513	67.8493	M	20	Frontal	1.9	0	NA						0	0	43	NA	0	0		NA	FALSE	1	132.667	ADENOCARCINOMA/Adenocarcinoma in situ	Respiratory system - Lung and bronchus	Respiratory	NSCLC	100	GK	43	1	0.363212	0	Respiratory	1.53669	0.619822	(1.5,2.0]	2012.2	NormalActivityAndWork KPS 80-100	NSCLC	0.117724	(67-95]	0	NA	NA
782	787	patient_514	patient_514	65.7671	M	18	Parietal	1.64	0	NA						0	0	89	NA	1	0		NA	FALSE	1	90.6458	Adenocarcinoma, unclassified	Respiratory system - Lung and bronchus	Respiratory	NSCLC	90	GK	89	1	0.248168	0	Respiratory	1.46313	0.549054	(1.0,1.5]	2012.2	NormalActivityAndWork KPS 80-100	NSCLC	0.243662	(56-67]	0	NA	NA
783	788		patient_514	65.7671	M	22	Frontal	0.3	0	NA						0	0	89	NA	1	0		NA	FALSE	1	90.6458	Adenocarcinoma, unclassified	Respiratory system - Lung and bronchus	Respiratory	NSCLC	90	GK	89	1	0.248168	0	Respiratory	0.830566	-0.267833	(0.5,1.0]	2012.2	NormalActivityAndWork KPS 80-100	NSCLC	0.243662	(56-67]	0	NA	NA
784	789	patient_515	patient_515	69.6521	M	20	Frontal	1.04	0	NA						0	0	313	NA	0	0		NA	FALSE	1	341.542	Adenocarcinoma, unclassified	Respiratory system - Lung and bronchus	Respiratory	NSCLC	100	GK	313	1	0.935065	0	Respiratory	1.25703	0.330017	(1.0,1.5]	2012.2	NormalActivityAndWork KPS 80-100	NSCLC	0.856924	(67-95]	0	NA	NA
785	790	patient_516	patient_516	82.6164	F	20	Parietal	2.11	0	NA						0	0	18	NA	0	0		NA	FALSE	1	20.6667	Malignant melanoma	Skin (excluding basal and squamous) - Melanoma-skin	Skin	Melanoma	100	GK	18	1	0.0565807	0	Skin	1.59133	0.670236	(1.5,2.0]	2012.21	NormalActivityAndWork KPS 80-100	Melanoma	0.04928	(67-95]	0	NA	NA
786	791		patient_516	82.6164	F	22	Parietal	0.66	0	NA						0	0	18	NA	0	0		NA	FALSE	1	20.6667	Malignant melanoma	Skin (excluding basal and squamous) - Melanoma-skin	Skin	Melanoma	100	GK	18	1	0.0565807	0	Skin	1.08023	0.111335	(1.0,1.5]	2012.21	NormalActivityAndWork KPS 80-100	Melanoma	0.04928	(67-95]	0	NA	NA
787	792	patient_517	patient_517	30.0384	M	20	Parietal	2.25	0	NA						0	0	315	NA	0	0		NA	FALSE	1	336.106	Germ cell tumor	Mediastinum	Mediastinum	Other	80	GK	315	1	0.920184	0	Other	1.62578	0.70113	(1.5,2.0]	2012.21	NormalActivityAndWork KPS 80-100	Other	0.862399	(15-56]	0	NA	NA
788	793		patient_517	30.0384	M	22	Cerebellum	0.04	0	NA						0	0	271	NA	0	0		NA	FALSE	1	292.106	Germ cell tumor	Mediastinum	Mediastinum	Other	80	GK	271	1	0.799721	0	Other	0.424314	-1.2368	(0.0,0.5]	2012.33	NormalActivityAndWork KPS 80-100	Other	0.741937	(15-56]	0	NA	NA
789	794	patient_518	patient_518	38.1507	M	20	Occipital	0.9	1	204	Tumor progression on pathology					0	1	204	NA	1	1	0	204	FALSE	1	229.583	Malignant melanoma	Skin (excluding basal and squamous) - Melanoma-skin	Skin	Melanoma	100	GK	204	1	0.628548	1	Skin	1.19788	0.260488	(1.0,1.5]	2012.24	NormalActivityAndWork KPS 80-100	Melanoma	0.558506	(15-56]	0	NA	NA
790	795	patient_519	patient_519	73.4356	M	18	Occipital	3.72	1	314	Tumor progression on pathology					0	1	314	NA	1	1	0	314	FALSE	1	406.486	Malignant melanoma	Skin (excluding basal and squamous) - Melanoma-skin	Skin	Melanoma	90	GK	314	1	1.11287	1	Skin	1.92242	0.942923	(1.5,2.0]	2012.24	NormalActivityAndWork KPS 80-100	Melanoma	0.859662	(67-95]	0	NA	NA
791	796		patient_519	73.4356	M	18	Occipital	0.03	1	314	Tumor progression on pathology					0	1	314	NA	1	1	0	314	FALSE	1	406.486	Malignant melanoma	Skin (excluding basal and squamous) - Melanoma-skin	Skin	Melanoma	90	GK	314	1	1.11287	1	Skin	0.385515	-1.37514	(0.0,0.5]	2012.24	NormalActivityAndWork KPS 80-100	Melanoma	0.859662	(67-95]	0	NA	NA
792	797	patient_520	patient_520	74.1041	M	18	Occipital	1.88	0	NA						0	0	63	NA	0	0		NA	FALSE	1	40.4375	Renal cell carcinoma	Urinary System - Kidney and renal pelvis	Genitourin.	Renal Cell Carcinoma	80	GK	63	1	0.110709	0	Genitourin.	1.53127	0.614733	(1.5,2.0]	2012.24	NormalActivityAndWork KPS 80-100	Renal Cell Carcinoma	0.17248	(67-95]	0	NA	NA
793	798		patient_520	74.1041	M	20	Temporal	0.71	0	NA						0	0	63	NA	0	0		NA	FALSE	1	40.4375	Renal cell carcinoma	Urinary System - Kidney and renal pelvis	Genitourin.	Renal Cell Carcinoma	80	GK	63	1	0.110709	0	Genitourin.	1.10684	0.146452	(1.0,1.5]	2012.24	NormalActivityAndWork KPS 80-100	Renal Cell Carcinoma	0.17248	(67-95]	0	NA	NA
794	799	patient_521	patient_521	70.4685	M	20	Frontal	10.56	0	NA						0	0	71	NA	0	0		NA	FALSE	1	80.6042	Non-small cell carcinoma	Respiratory system - Lung and bronchus	Respiratory	NSCLC	80	GK	71	1	0.220676	0	Respiratory	2.722	1.44467	(2.5,3.0]	2012.27	NormalActivityAndWork KPS 80-100	NSCLC	0.194382	(67-95]	0	NA	NA
795	800		patient_521	70.4685	M	22	Frontal	0.12	0	NA						0	0	71	NA	0	0		NA	FALSE	1	80.6042	Non-small cell carcinoma	Respiratory system - Lung and bronchus	Respiratory	NSCLC	80	GK	71	1	0.220676	0	Respiratory	0.611966	-0.708476	(0.5,1.0]	2012.27	NormalActivityAndWork KPS 80-100	NSCLC	0.194382	(67-95]	0	NA	NA
796	801	patient_522	patient_522	51.1151	M	20	Frontal	0.33	0	NA						0	0	1937	NA	0	0		NA	FALSE	0	322.615	Germ cell tumor	Mediastinum	Mediastinum	Other	90	GK	1937	0	0.883246	0	Other	0.857377	-0.221999	(0.5,1.0]	2012.28	NormalActivityAndWork KPS 80-100	Other	5.30307	(15-56]	0	NA	NA
797	802		patient_522	51.1151	M	18	Temporal	0.35	0	NA						0	0	1937	NA	0	0		NA	FALSE	0	322.615	Germ cell tumor	Mediastinum	Mediastinum	Other	90	GK	1937	0	0.883246	0	Other	0.874359	-0.193702	(0.5,1.0]	2012.28	NormalActivityAndWork KPS 80-100	Other	5.30307	(15-56]	0	NA	NA
798	803		patient_522	51.1151	M	18	Temporal	0.88	0	NA						0	0	1937	NA	0	0		NA	FALSE	0	322.615	Germ cell tumor	Mediastinum	Mediastinum	Other	90	GK	1937	0	0.883246	0	Other	1.18894	0.249681	(1.0,1.5]	2012.28	NormalActivityAndWork KPS 80-100	Other	5.30307	(15-56]	0	NA	NA
799	804	patient_523	patient_523	62.526	F	15	Skull Base	0.58	0	NA						0	0	706	NA	0	0		NA	FALSE	1	804.069	Malignant melanoma	Skin (excluding basal and squamous) - Melanoma-skin	Skin	Melanoma	90	GK	706	1	2.20136	0	Skin	1.03469	0.0491971	(1.0,1.5]	2012.29	NormalActivityAndWork KPS 80-100	Melanoma	1.93287	(56-67]	0	NA	NA
800	805	patient_524	patient_524	68.9233	F	20	Temporal	1.46	0	NA						0	0	209	NA	0	0		NA	FALSE	0	222.635	Adenocarcinoma, unclassified	Respiratory system - Lung and bronchus	Respiratory	NSCLC	100	GK	209	0	0.609526	0	Respiratory	1.40751	0.493145	(1.0,1.5]	2012.3	NormalActivityAndWork KPS 80-100	NSCLC	0.572195	(67-95]	0	NA	NA
801	806		patient_524	68.9233	F	20	Temporal	0.28	0	NA						0	0	209	NA	0	0		NA	FALSE	0	222.635	Adenocarcinoma, unclassified	Respiratory system - Lung and bronchus	Respiratory	NSCLC	100	GK	209	0	0.609526	0	Respiratory	0.811683	-0.301012	(0.5,1.0]	2012.3	NormalActivityAndWork KPS 80-100	NSCLC	0.572195	(67-95]	0	NA	NA
802	807	patient_525	patient_525	65.5342	M	20	Ventricles	0.58	0	NA						0	0	2610	NA	0	0		NA	FALSE	0	2610.59	Renal cell carcinoma	Urinary System - Kidney and renal pelvis	Genitourin.	Renal Cell Carcinoma	90	GK	2610	0	7.14722	0	Genitourin.	1.03469	0.0491971	(1.0,1.5]	2012.31	NormalActivityAndWork KPS 80-100	Renal Cell Carcinoma	7.14559	(56-67]	0	NA	NA
803	808		patient_525	65.5342	M	20	Temporal	1.13	0	NA						0	0	2610	NA	0	0		NA	FALSE	0	2610.59	Renal cell carcinoma	Urinary System - Kidney and renal pelvis	Genitourin.	Renal Cell Carcinoma	90	GK	2610	0	7.14722	0	Genitourin.	1.29229	0.36993	(1.0,1.5]	2012.31	NormalActivityAndWork KPS 80-100	Renal Cell Carcinoma	7.14559	(56-67]	0	NA	NA
804	809	patient_526	patient_526	51.6822	F	20	Cerebellum	0.59	0	NA						0	0	169	NA	1	0		NA	FALSE	1	176.448	Breast carcinoma, ductal type	Breast	Breast	Breast	90	GK	169	1	0.483075	0	Breast	1.0406	0.0574177	(1.0,1.5]	2012.31	NormalActivityAndWork KPS 80-100	Breast	0.462684	(15-56]	0	NA	NA
805	810		patient_526	51.6822	F	22	Dura	0.44	0	NA						0	0	139	NA	1	0		NA	FALSE	1	176.448	Breast carcinoma, ductal type	Breast	Breast	Breast	90	GK	139	1	0.483075	0	Breast	0.943665	-0.0836527	(0.5,1.0]	2012.31	NormalActivityAndWork KPS 80-100	Breast	0.380551	(15-56]	0	NA	NA
806	811	patient_527	patient_527	71.3288	M	20	Cerebellum	0.63	0	NA						0	0	33	NA	0	0		NA	FALSE	1	61.6667	Non-small cell carcinoma	Respiratory system - Lung and bronchus	Respiratory	NSCLC	60	GK	33	1	0.16883	0	Respiratory	1.06361	0.0889634	(1.0,1.5]	2012.36	UnableToWorkOrSelfCare KPS 0-70	NSCLC	0.0903466	(67-95]	0	NA	NA
807	812	patient_528	patient_528	75.2055	M	20	Frontal	0.84	0	NA						0	0	69	NA	0	0		NA	FALSE	1	70.5625	Merkel cell carcinoma	Soft tissue - NOS	Soft tissue	Other	90	GK	69	1	0.193184	0	Other	1.17065	0.227309	(1.0,1.5]	2012.36	NormalActivityAndWork KPS 80-100	Other	0.188907	(67-95]	0	NA	NA
808	813	patient_529	patient_529	53.0521	M	18	Frontal	4.37	1	246	Clinically and radiographically defined failure	increase in size, peritumoral edema	No	Yes	Steroids	0	1	246	NA	1	0		NA	FALSE	1	246.438	Adenocarcinoma, unclassified	Digestive system - Colon	GI	Other	80	GK	246	1	0.674691	1	GI	2.02843	1.02037	(2.0,2.5]	2012.38	NormalActivityAndWork KPS 80-100	Other	0.673493	(15-56]	0	NA	NA
809	814		patient_529	53.0521	M	20	Cerebellum	0.82	0	NA						0	0	246	NA	1	0		NA	FALSE	1	246.438	Adenocarcinoma, unclassified	Digestive system - Colon	GI	Other	80	GK	246	1	0.674691	0	GI	1.16128	0.215721	(1.0,1.5]	2012.38	NormalActivityAndWork KPS 80-100	Other	0.673493	(15-56]	0	NA	NA
810	815	patient_530	patient_530	57.6986	M	14	Skull Base	7.23	1	1015	Clinically and radiographically defined failure	increase in size, enhancement, edema, mass effect	Yes	Yes	Steroids	0	1	1015	NA	0	0		NA	FALSE	0	1016.46	ADENOID CYSTIC & CRIBRIFORM CA./Adenoid cystic carcinoma	Head and Neck	Head/Neck	Other	100	GK	1015	0	2.78284	1	Head/Neck	2.39909	1.26249	(2.0,2.5]	2012.39	NormalActivityAndWork KPS 80-100	Other	2.77884	(56-67]	0	NA	NA
811	816	patient_531	patient_531	41.8329	F	16	Temporal	7.69	0	NA						0	0	450	NA	1	0		NA	TRUE	1	450.25	Breast carcinoma, ductal type	Breast	Breast	Breast	90	GK	168	1	1.23268	0	Breast	2.44893	1.29215	(2.0,2.5]	2012.41	NormalActivityAndWork KPS 80-100	Breast	1.232	(15-56]	1	19310	168
812	817	patient_532	patient_532	48.2932	F	20	Occipital	0.78	0	NA						0	0	2044	NA	0	0		NA	FALSE	0	2330.62	Non-small cell carcinoma	Respiratory system - Lung and bronchus	Respiratory	NSCLC	90	GK	2044	0	6.38073	0	Respiratory	1.14209	0.191671	(1.0,1.5]	2012.47	NormalActivityAndWork KPS 80-100	NSCLC	5.59601	(15-56]	0	NA	NA
813	818		patient_532	48.2932	F	20	Occipital	0.4	0	NA						0	0	2044	NA	0	0		NA	FALSE	0	2330.62	Non-small cell carcinoma	Respiratory system - Lung and bronchus	Respiratory	NSCLC	90	GK	2044	0	6.38073	0	Respiratory	0.914156	-0.129487	(0.5,1.0]	2012.47	NormalActivityAndWork KPS 80-100	NSCLC	5.59601	(15-56]	0	NA	NA
814	819	patient_533	patient_533	63.3041	M	20	Frontal	3.22	0	NA						0	0	37	NA	0	0		NA	FALSE	1	83.3958	Non-small cell carcinoma	Respiratory system - Lung and bronchus	Respiratory	NSCLC	90	GK	37	1	0.228319	0	Respiratory	1.83211	0.873509	(1.5,2.0]	2012.48	NormalActivityAndWork KPS 80-100	NSCLC	0.101298	(56-67]	0	NA	NA
815	820	patient_534	patient_534	48.8822	M	20	Basal Ganglia	1.43	0	NA						0	0	380	NA	0	0		NA	FALSE	1	381.365	Malignant melanoma	Skin (excluding basal and squamous) - Melanoma-skin	Skin	Melanoma	90	GK	380	1	1.04409	0	Skin	1.3978	0.483161	(1.0,1.5]	2012.48	NormalActivityAndWork KPS 80-100	Melanoma	1.04035	(15-56]	0	NA	NA
816	821		patient_534	48.8822	M	20	Occipital	0.25	0	NA						0	0	380	NA	0	0		NA	FALSE	1	381.365	Malignant melanoma	Skin (excluding basal and squamous) - Melanoma-skin	Skin	Melanoma	90	GK	380	1	1.04409	0	Skin	0.781593	-0.355511	(0.5,1.0]	2012.48	NormalActivityAndWork KPS 80-100	Melanoma	1.04035	(15-56]	0	NA	NA
817	822	patient_535	patient_535	53.8411	F	20	Temporal	1.06	1	1266	Tumor progression on pathology					0	1	1266	NA	0	1	0	1266	FALSE	0	3585.42	Adenocarcinoma, unclassified	Respiratory system - Lung and bronchus	Respiratory	NSCLC	90	GK	1266	0	9.81607	1	Respiratory	1.26503	0.339177	(1.0,1.5]	2012.5	NormalActivityAndWork KPS 80-100	NSCLC	3.46602	(15-56]	0	NA	NA
818	823	patient_536	patient_536	66.7973	M	18	Temporal	3.15	1	368	Clinically and radiographically defined failure	increased nodular enhancement and hemorrhage	Yes	Yes	Steroids	0	1	368	NA	0	0		NA	FALSE	1	371.583	Melanoma in situ	Skin (excluding basal and squamous) - Melanoma-skin	Skin	Other	100	GK	368	1	1.01731	1	Skin	1.81874	0.862939	(1.5,2.0]	2012.51	NormalActivityAndWork KPS 80-100	Other	1.0075	(56-67]	0	NA	NA
819	824		patient_536	66.7973	M	18	Cerebellum	0.76	1	221	Clinically and radiographically defined failure	increase in size, enhancement, edema	Yes	Yes	Steroids	0	1	221	NA	0	0		NA	FALSE	1	371.583	Melanoma in situ	Skin (excluding basal and squamous) - Melanoma-skin	Skin	Other	100	GK	221	1	1.01731	1	Skin	1.13224	0.179179	(1.0,1.5]	2012.51	NormalActivityAndWork KPS 80-100	Other	0.605048	(56-67]	0	NA	NA
820	825	patient_537	patient_537	56.8521	F	20	Frontal	0.67	0	NA						0	0	43	NA	0	0		NA	FALSE	1	45.3958	Non-small cell carcinoma	Respiratory system - Lung and bronchus	Respiratory	NSCLC	90	GK	43	1	0.124284	0	Respiratory	1.08566	0.118566	(1.0,1.5]	2012.52	NormalActivityAndWork KPS 80-100	NSCLC	0.117724	(56-67]	0	NA	NA
821	826		patient_537	56.8521	F	20	Cerebellum	0.32	0	NA						0	0	43	NA	0	0		NA	FALSE	1	45.3958	Non-small cell carcinoma	Respiratory system - Lung and bronchus	Respiratory	NSCLC	90	GK	43	1	0.124284	0	Respiratory	0.848628	-0.236797	(0.5,1.0]	2012.52	NormalActivityAndWork KPS 80-100	NSCLC	0.117724	(56-67]	0	NA	NA
822	827	patient_538	patient_538	46.3342	M	20	Cerebellum	1.56	0	NA						0	0	348	NA	0	0		NA	FALSE	1	366.458	Renal cell carcinoma	Urinary System - Kidney and renal pelvis	Genitourin.	Renal Cell Carcinoma	100	GK	348	1	1.00328	0	Genitourin.	1.43894	0.525004	(1.0,1.5]	2012.54	NormalActivityAndWork KPS 80-100	Renal Cell Carcinoma	0.952746	(15-56]	0	NA	NA
823	828	patient_539	patient_539	59.526	M	20	Frontal	1.82	0	NA						0	0	3101	NA	0	0		NA	FALSE	0	3130.46	Non-small cell carcinoma	Respiratory system - Lung and bronchus	Respiratory	NSCLC	90	GK	3101	0	8.57049	0	Respiratory	1.51481	0.599135	(1.5,2.0]	2012.55	NormalActivityAndWork KPS 80-100	NSCLC	8.48984	(56-67]	0	NA	NA
824	829		patient_539	59.526	M	20	Frontal	0.31	0	NA						0	0	3101	NA	0	0		NA	FALSE	0	3130.46	Non-small cell carcinoma	Respiratory system - Lung and bronchus	Respiratory	NSCLC	90	GK	3101	0	8.57049	0	Respiratory	0.839694	-0.252065	(0.5,1.0]	2012.55	NormalActivityAndWork KPS 80-100	NSCLC	8.48984	(56-67]	0	NA	NA
825	830		patient_539	59.526	M	20	Cerebellum	1.79	0	NA						0	0	3101	NA	0	0		NA	FALSE	0	3130.46	Non-small cell carcinoma	Respiratory system - Lung and bronchus	Respiratory	NSCLC	90	GK	3101	0	8.57049	0	Respiratory	1.50644	0.591142	(1.5,2.0]	2012.55	NormalActivityAndWork KPS 80-100	NSCLC	8.48984	(56-67]	0	NA	NA
826	831	patient_540	patient_540	67.7699	F	18	Frontal	2.91	1	710	Tumor progression on pathology					0	1	710	NA	0	1	0	710	FALSE	1	1001.67	Adenocarcinoma, unclassified	Respiratory system - Lung and bronchus	Respiratory	NSCLC	90	GK	710	1	2.74234	1	Respiratory	1.77132	0.824829	(1.5,2.0]	2012.56	NormalActivityAndWork KPS 80-100	NSCLC	1.94382	(67-95]	0	NA	NA
827	832		patient_540	67.7699	F	20	Parietal	0.18	0	NA						0	0	38	NA	0	0		NA	FALSE	1	1001.67	Adenocarcinoma, unclassified	Respiratory system - Lung and bronchus	Respiratory	NSCLC	90	GK	38	1	2.74234	0	Respiratory	0.700527	-0.513488	(0.5,1.0]	2012.56	NormalActivityAndWork KPS 80-100	NSCLC	0.104035	(67-95]	0	NA	NA
828	833	patient_541	patient_541	46.4	F	18	Frontal	3.14	1	374	Tumor progression on pathology					0	1	374	NA	0	1	0	374	FALSE	0	1629.48	Breast carcinoma, ductal type	Breast	Breast	Breast	100	GK	374	0	4.46115	1	Breast	1.81681	0.86141	(1.5,2.0]	2012.57	NormalActivityAndWork KPS 80-100	Breast	1.02393	(15-56]	0	NA	NA
829	834	patient_542	patient_542	78.989	F	20	Frontal	0.05	0	NA						0	0	438	NA	0	0		NA	FALSE	1	323.438	Renal cell carcinoma	Urinary System - Kidney and renal pelvis	Genitourin.	Renal Cell Carcinoma	100	GK	438	1	0.885499	0	Genitourin.	0.457078	-1.12949	(0.0,0.5]	2012.64	NormalActivityAndWork KPS 80-100	Renal Cell Carcinoma	1.19915	(67-95]	0	NA	NA
830	835		patient_542	78.989	F	20	Frontal	2.52	0	NA						0	0	438	NA	0	0		NA	FALSE	1	323.438	Renal cell carcinoma	Urinary System - Kidney and renal pelvis	Genitourin.	Renal Cell Carcinoma	100	GK	438	1	0.885499	0	Genitourin.	1.68837	0.75563	(1.5,2.0]	2012.64	NormalActivityAndWork KPS 80-100	Renal Cell Carcinoma	1.19915	(67-95]	0	NA	NA
831	836		patient_542	78.989	F	20	Parietal	0.28	0	NA						0	0	438	NA	0	0		NA	FALSE	1	323.438	Renal cell carcinoma	Urinary System - Kidney and renal pelvis	Genitourin.	Renal Cell Carcinoma	100	GK	438	1	0.885499	0	Genitourin.	0.811683	-0.301012	(0.5,1.0]	2012.64	NormalActivityAndWork KPS 80-100	Renal Cell Carcinoma	1.19915	(67-95]	0	NA	NA
832	837	patient_543	patient_543	80.8329	M	20	Frontal	0.76	0	NA						0	0	110	NA	0	0		NA	FALSE	1	111.458	Renal cell carcinoma	Urinary System - Kidney and renal pelvis	Genitourin.	Renal Cell Carcinoma	90	GK	110	1	0.305148	0	Genitourin.	1.13224	0.179179	(1.0,1.5]	2012.66	NormalActivityAndWork KPS 80-100	Renal Cell Carcinoma	0.301155	(67-95]	0	NA	NA
833	838	patient_544	patient_544	50.7479	F	18	Occipital	3.92	0	NA						0	0	28	NA	0	0		NA	FALSE	0	28.5729	Adenocarcinoma, unclassified	Respiratory system - Lung and bronchus	Respiratory	NSCLC	100	GK	28	0	0.0782262	0	Respiratory	1.95627	0.968107	(1.5,2.0]	2012.68	NormalActivityAndWork KPS 80-100	NSCLC	0.0766577	(15-56]	0	NA	NA
834	839		patient_544	50.7479	F	20	Temporal	0.06	0	NA						0	0	28	NA	0	0		NA	FALSE	0	28.5729	Adenocarcinoma, unclassified	Respiratory system - Lung and bronchus	Respiratory	NSCLC	100	GK	28	0	0.0782262	0	Respiratory	0.485718	-1.04181	(0.0,0.5]	2012.68	NormalActivityAndWork KPS 80-100	NSCLC	0.0766577	(15-56]	0	NA	NA
835	840		patient_544	50.7479	F	22	Occipital	0.02	0	NA						0	0	28	NA	0	0		NA	FALSE	0	28.5729	Adenocarcinoma, unclassified	Respiratory system - Lung and bronchus	Respiratory	NSCLC	100	GK	28	0	0.0782262	0	Respiratory	0.336778	-1.57013	(0.0,0.5]	2012.68	NormalActivityAndWork KPS 80-100	NSCLC	0.0766577	(15-56]	0	NA	NA
836	841	patient_545	patient_545	38.2192	M	24	Frontal	0.01	0	NA						0	0	80	NA	0	0		NA	FALSE	1	158.625	Malignant melanoma	Skin (excluding basal and squamous) - Melanoma-skin	Skin	Melanoma	80	GK	80	1	0.43428	0	Skin	0.267301	-1.90346	(0.0,0.5]	2012.69	NormalActivityAndWork KPS 80-100	Melanoma	0.219022	(15-56]	0	NA	NA
837	842		patient_545	38.2192	M	14	Skull Base	9.64	0	NA						0	0	80	NA	0	0		NA	FALSE	1	158.625	Malignant melanoma	Skin (excluding basal and squamous) - Melanoma-skin	Skin	Melanoma	80	GK	80	1	0.43428	0	Skin	2.64054	1.40083	(2.5,3.0]	2012.69	NormalActivityAndWork KPS 80-100	Melanoma	0.219022	(15-56]	0	NA	NA
838	843	patient_546	patient_546	65.0795	M	20	Cerebellum	1.29	0	NA						0	0	79	NA	0	0		NA	FALSE	1	123.917	Adenocarcinoma, unclassified	Respiratory system - Lung and bronchus	Respiratory	NSCLC	80	GK	79	1	0.339256	0	Respiratory	1.35061	0.433612	(1.0,1.5]	2012.7	NormalActivityAndWork KPS 80-100	NSCLC	0.216284	(56-67]	0	NA	NA
839	844	patient_547	patient_547	57.463	F	18	Cerebellum	2.45	0	NA						0	0	347	NA	0	0		NA	FALSE	0	426.472	Non-small cell carcinoma	Respiratory system - Lung and bronchus	Respiratory	NSCLC	100	GK	347	0	1.16759	0	Respiratory	1.67259	0.742083	(1.5,2.0]	2012.7	NormalActivityAndWork KPS 80-100	NSCLC	0.950008	(56-67]	0	NA	NA
840	845	patient_548	patient_548	46.7288	F	13.5	Brain Stem	3.66	0	NA						0	0	159	NA	1	0		NA	TRUE	1	159.625	Malignant melanoma	Skin (excluding basal and squamous) - Melanoma-skin	Skin	Melanoma	100	GK	7	1	0.437017	0	Skin	1.91203	0.935103	(1.5,2.0]	2012.72	NormalActivityAndWork KPS 80-100	Melanoma	0.435306	(15-56]	1	19263	7
841	846		patient_548	46.7288	F	20	Temporal	0.22	0	NA						0	0	159	NA	1	0		NA	TRUE	1	159.625	Malignant melanoma	Skin (excluding basal and squamous) - Melanoma-skin	Skin	Melanoma	100	GK	7	1	0.437017	0	Skin	0.748988	-0.416986	(0.5,1.0]	2012.72	NormalActivityAndWork KPS 80-100	Melanoma	0.435306	(15-56]	1	19263	7
842	847	patient_549	patient_549	61.9863	M	20	Frontal	0.58	0	NA						0	0	411	NA	0	0		NA	FALSE	1	412.385	Renal cell carcinoma	Urinary System - Kidney and renal pelvis	Genitourin.	Renal Cell Carcinoma	80	GK	411	1	1.12902	0	Genitourin.	1.03469	0.0491971	(1.0,1.5]	2012.72	NormalActivityAndWork KPS 80-100	Renal Cell Carcinoma	1.12523	(56-67]	0	NA	NA
843	848	patient_550	patient_550	69.4301	M	18	Parietal	3.07	0	NA						0	0	293	NA	0	0		NA	FALSE	1	368.479	Non-small cell carcinoma	Respiratory system - Lung and bronchus	Respiratory	NSCLC	100	GK	293	1	1.00881	0	Respiratory	1.80321	0.850568	(1.5,2.0]	2012.76	NormalActivityAndWork KPS 80-100	NSCLC	0.802168	(67-95]	0	NA	NA
844	849	patient_551	patient_551	43.0329	F	16	Parietal	9.79	1	674	Tumor progression on pathology					0	1	674	NA	0	1	0	674	FALSE	0	2943.69	Breast carcinoma, ductal type	Breast	Breast	Breast	80	GK	674	0	8.05916	1	Breast	2.65417	1.40826	(2.5,3.0]	2012.77	NormalActivityAndWork KPS 80-100	Breast	1.84526	(15-56]	0	NA	NA
845	850	patient_552	patient_552	27.074	M	16	Frontal	1.72	0	NA						0	0	42	NA	1	0		NA	FALSE	1	66.625	Malignant melanoma	Skin (excluding basal and squamous) - Melanoma-skin	Skin	Melanoma	80	GK	42	1	0.182404	0	Skin	1.48654	0.571958	(1.0,1.5]	2012.79	NormalActivityAndWork KPS 80-100	Melanoma	0.114987	(15-56]	0	NA	NA
846	851	patient_553	patient_553	66.6603	F	16	Brain Stem	0.76	1	689	Clinically and radiographically defined failure	increase in size, enhancement, edema	Yes	Yes	Avastin	1	0	689	NA	0	0		NA	FALSE	1	972.396	Breast carcinoma, ductal type	Breast	Breast	Breast	100	GK	689	1	2.6622	0	Breast	1.13224	0.179179	(1.0,1.5]	2012.79	NormalActivityAndWork KPS 80-100	Breast	1.88633	(56-67]	0	NA	NA
847	852	patient_554	patient_554	63.0685	M	20	Parietal	1	0	NA						0	0	517	NA	0	0		NA	FALSE	1	553.562	Renal cell carcinoma	Urinary System - Kidney and renal pelvis	Genitourin.	Renal Cell Carcinoma	90	GK	517	1	1.51553	0	Genitourin.	1.2407	0.311155	(1.0,1.5]	2012.79	NormalActivityAndWork KPS 80-100	Renal Cell Carcinoma	1.41543	(56-67]	0	NA	NA
848	853	patient_555	patient_555	57.7288	F	16	Temporal	1.91	0	NA						0	0	126	NA	0	0		NA	FALSE	1	172.125	Non-small cell carcinoma	Respiratory system - Lung and bronchus	Respiratory	NSCLC	80	GK	126	1	0.47124	0	Respiratory	1.53938	0.622346	(1.5,2.0]	2012.8	NormalActivityAndWork KPS 80-100	NSCLC	0.34496	(56-67]	0	NA	NA
849	854		patient_555	57.7288	F	16	Temporal	1.09	0	NA						0	0	126	NA	0	0		NA	FALSE	1	172.125	Non-small cell carcinoma	Respiratory system - Lung and bronchus	Respiratory	NSCLC	80	GK	126	1	0.47124	0	Respiratory	1.27686	0.352598	(1.0,1.5]	2012.8	NormalActivityAndWork KPS 80-100	NSCLC	0.34496	(56-67]	0	NA	NA
850	855	patient_556	patient_556	55.1014	M	20	Frontal	1.07	1	374	Tumor progression on pathology					0	1	374	NA	0	1	0	374	FALSE	1	749.5	Non-small cell carcinoma	Respiratory system - Lung and bronchus	Respiratory	NSCLC	100	GK	374	1	2.05196	1	Respiratory	1.269	0.343692	(1.0,1.5]	2012.81	NormalActivityAndWork KPS 80-100	NSCLC	1.02393	(15-56]	0	NA	NA
851	856	patient_557	patient_557	51.5945	F	20	Frontal	1.19	1	356	Radiation necrosis on pathology					1	0	356	NA	1	1	1	356	TRUE	1	408.375	Malignant melanoma	Skin (excluding basal and squamous) - Melanoma-skin	Skin	Melanoma	100	GK	204	1	1.11804	0	Skin	1.31477	0.394809	(1.0,1.5]	2012.81	NormalActivityAndWork KPS 80-100	Melanoma	0.974648	(15-56]	1	19493	204
852	857	patient_558	patient_558	44.3068	F	20	Temporal	2.28	0	NA						0	0	91	NA	0	0		NA	FALSE	1	159.5	Malignant melanoma	Skin (excluding basal and squamous) - Melanoma-skin	Skin	Melanoma	100	GK	91	1	0.436675	0	Skin	1.63297	0.7075	(1.5,2.0]	2012.82	NormalActivityAndWork KPS 80-100	Melanoma	0.249138	(15-56]	0	NA	NA
853	858	patient_559	patient_559	57.7041	F	18	Frontal	2.59	0	NA						0	0	703	NA	0	0		NA	TRUE	1	750.542	Breast carcinoma, ductal type	Breast	Breast	Breast	100	GK	42	1	2.05481	0	Breast	1.70386	0.768806	(1.5,2.0]	2012.83	NormalActivityAndWork KPS 80-100	Breast	1.92466	(56-67]	1	19337	42
854	859	patient_560	patient_560	78.4192	M	14	Brain Stem	3.67	0	NA						0	0	43	NA	0	0		NA	FALSE	1	50.6042	Malignant melanoma	Skin (excluding basal and squamous) - Melanoma-skin	Skin	Melanoma	100	GK	43	1	0.138543	0	Skin	1.91377	0.936415	(1.5,2.0]	2012.83	NormalActivityAndWork KPS 80-100	Melanoma	0.117724	(67-95]	0	NA	NA
855	860	patient_561	patient_561	64.537	M	18	Occipital	3.22	0	NA						0	0	512	NA	0	0		NA	FALSE	1	562.667	Neuroendocrine carcinoma	Respiratory system - Lung and bronchus	Respiratory	Other	100	GK	512	1	1.54046	0	Respiratory	1.83211	0.873509	(1.5,2.0]	2012.83	NormalActivityAndWork KPS 80-100	Other	1.40174	(56-67]	0	NA	NA
856	861		patient_561	64.537	M	20	Occipital	1.17	0	NA						0	0	512	NA	0	0		NA	FALSE	1	562.667	Neuroendocrine carcinoma	Respiratory system - Lung and bronchus	Respiratory	Other	100	GK	512	1	1.54046	0	Respiratory	1.30736	0.386658	(1.0,1.5]	2012.83	NormalActivityAndWork KPS 80-100	Other	1.40174	(56-67]	0	NA	NA
857	862	patient_562	patient_562	58.5945	M	16	Cerebellum	5.29	1	378	Tumor progression on pathology					0	1	378	NA	1	1	0	378	FALSE	1	392.302	Squamous cell carcinoma in situ	Respiratory system - Lung and bronchus	Respiratory	NSCLC	90	GK	378	1	1.07404	1	Respiratory	2.16182	1.11224	(2.0,2.5]	2012.83	NormalActivityAndWork KPS 80-100	NSCLC	1.03488	(56-67]	0	NA	NA
858	863	patient_563	patient_563	58.0164	M	20	Parietal	0.92	0	NA						0	0	143	NA	0	0		NA	FALSE	1	295.451	Non-small cell carcinoma	Respiratory system - Lung and bronchus	Respiratory	NSCLC	70	GK	143	1	0.80888	0	Respiratory	1.20669	0.271057	(1.0,1.5]	2012.85	UnableToWorkOrSelfCare KPS 0-70	NSCLC	0.391502	(56-67]	0	NA	NA
859	864	patient_564	patient_564	66.7068	M	20	Frontal	1.2	0	NA						0	0	131	NA	0	0		NA	FALSE	1	190.458	ADENOCARCINOMA/Adenocarcinoma in situ	Digestive system - Esophagus	GI	Other	100	GK	131	1	0.521432	0	GI	1.31844	0.398834	(1.0,1.5]	2012.85	NormalActivityAndWork KPS 80-100	Other	0.358649	(56-67]	0	NA	NA
860	865		patient_564	66.7068	M	24	Parietal	0.07	0	NA						0	0	131	NA	0	0		NA	FALSE	1	190.458	ADENOCARCINOMA/Adenocarcinoma in situ	Digestive system - Esophagus	GI	Other	100	GK	131	1	0.521432	0	GI	0.511328	-0.967678	(0.5,1.0]	2012.85	NormalActivityAndWork KPS 80-100	Other	0.358649	(56-67]	0	NA	NA
861	866	patient_565	patient_565	71.4658	F	24	Frontal	0.1	0	NA						0	0	195	NA	0	0		NA	FALSE	1	253.542	Non-small cell carcinoma	Respiratory system - Lung and bronchus	Respiratory	NSCLC	90	GK	195	1	0.69414	0	Respiratory	0.575882	-0.796154	(0.5,1.0]	2012.85	NormalActivityAndWork KPS 80-100	NSCLC	0.533866	(67-95]	0	NA	NA
862	867		patient_565	71.4658	F	22	Temporal	0.59	0	NA						0	0	195	NA	0	0		NA	FALSE	1	253.542	Non-small cell carcinoma	Respiratory system - Lung and bronchus	Respiratory	NSCLC	90	GK	195	1	0.69414	0	Respiratory	1.0406	0.0574177	(1.0,1.5]	2012.85	NormalActivityAndWork KPS 80-100	NSCLC	0.533866	(67-95]	0	NA	NA
863	868		patient_565	71.4658	F	24	Occipital	0.04	0	NA						0	0	195	NA	0	0		NA	FALSE	1	253.542	Non-small cell carcinoma	Respiratory system - Lung and bronchus	Respiratory	NSCLC	90	GK	195	1	0.69414	0	Respiratory	0.424314	-1.2368	(0.0,0.5]	2012.85	NormalActivityAndWork KPS 80-100	NSCLC	0.533866	(67-95]	0	NA	NA
864	869	patient_566	patient_566	65.1918	M	20	Temporal	1.58	0	NA						0	0	41	NA	0	0		NA	FALSE	1	47.625	Malignant melanoma	Skin (excluding basal and squamous) - Melanoma-skin	Skin	Melanoma	100	GK	41	1	0.130387	0	Skin	1.44506	0.53113	(1.0,1.5]	2012.88	NormalActivityAndWork KPS 80-100	Melanoma	0.112249	(56-67]	0	NA	NA
865	870	patient_567	patient_567	55.474	F	15	Parietal	7.05	1	90	Tumor progression on pathology					0	1	90	NA	0	1	0	90	FALSE	1	442.354	Breast carcinoma, ductal type	Breast	Breast	Breast	80	GK	90	1	1.21107	1	Breast	2.37901	1.25036	(2.0,2.5]	2012.95	NormalActivityAndWork KPS 80-100	Breast	0.2464	(15-56]	0	NA	NA
866	871		patient_567	55.474	F	15	Frontal	5.17	1	181	Tumor progression on pathology					0	1	181	NA	0	1	0	181	FALSE	1	442.354	Breast carcinoma, ductal type	Breast	Breast	Breast	80	GK	181	1	1.21107	1	Breast	2.14535	1.10121	(2.0,2.5]	2012.95	NormalActivityAndWork KPS 80-100	Breast	0.495537	(15-56]	0	NA	NA
867	872		patient_567	55.474	F	18	Cerebellum	0.49	1	256	Clinically and radiographically defined failure	increased enhancement, peritumoral edema	No	Yes	Steroids	1	0	256	NA	0	0		NA	FALSE	1	442.354	Breast carcinoma, ductal type	Breast	Breast	Breast	80	GK	256	1	1.21107	0	Breast	0.978136	-0.0318933	(0.5,1.0]	2012.95	NormalActivityAndWork KPS 80-100	Breast	0.700871	(15-56]	0	NA	NA
868	873	patient_568	patient_568	26.5616	M	15	Occipital	4.78	1	579	Clinically and radiographically defined failure	nodular enhancement	No	Yes	WBRT for local and distant progressive metastatic disease	0	1	579	NA	1	0		NA	FALSE	1	580.667	Germ cell tumor	Genital system - Testis	Testis	Other	90	GK	579	1	1.58974	1	Other	2.08998	1.06349	(2.0,2.5]	2012.95	NormalActivityAndWork KPS 80-100	Other	1.58517	(15-56]	0	NA	NA
869	874	patient_569	patient_569	56.4384	M	20	Temporal	0.58	0	NA						0	0	485	NA	0	0		NA	FALSE	0	486.417	Non-small cell carcinoma	Respiratory system - Lung and bronchus	Respiratory	NSCLC	100	GK	485	0	1.3317	0	Respiratory	1.03469	0.0491971	(1.0,1.5]	2012.96	NormalActivityAndWork KPS 80-100	NSCLC	1.32782	(56-67]	0	NA	NA
870	875		patient_569	56.4384	M	18	Cerebellum	2.47	0	NA						0	0	485	NA	0	0		NA	FALSE	0	486.417	Non-small cell carcinoma	Respiratory system - Lung and bronchus	Respiratory	NSCLC	100	GK	485	0	1.3317	0	Respiratory	1.67713	0.745992	(1.5,2.0]	2012.96	NormalActivityAndWork KPS 80-100	NSCLC	1.32782	(56-67]	0	NA	NA
871	876	patient_570	patient_570	47.2274	M	16	Frontal	6.93	1	5	Post-SRS hemorrhage requiring surgery					1	0	5	NA	0	1	0	5	FALSE	1	31	Malignant melanoma	Skin (excluding basal and squamous) - Melanoma-skin	Skin	Melanoma	100	GK	5	1	0.0848711	0	Skin	2.36544	1.24211	(2.0,2.5]	2012.97	NormalActivityAndWork KPS 80-100	Melanoma	0.0136889	(15-56]	0	NA	NA
872	877	patient_571	patient_571	69.0767	F	20	Cerebellum	0.72	0	NA						0	0	699	NA	0	0		NA	FALSE	1	1567.91	ADENOID CYSTIC & CRIBRIFORM CA./Adenoid cystic carcinoma	Head and Neck	Head/Neck	Other	100	GK	699	1	4.29259	0	Head/Neck	1.11202	0.153178	(1.0,1.5]	2012.97	NormalActivityAndWork KPS 80-100	Other	1.91371	(67-95]	0	NA	NA
873	878	patient_572	patient_572	74.811	F	20	Frontal	2.05	0	NA						0	0	91	NA	0	0		NA	FALSE	1	91.6667	Mixed carcinoma	Genital system - Uterus - NOS	Genitourin.	Other	80	GK	91	1	0.250963	0	Genitourin.	1.5761	0.656363	(1.5,2.0]	2012.97	NormalActivityAndWork KPS 80-100	Other	0.249138	(67-95]	0	NA	NA
874	879	patient_573	patient_573	54.1973	F	20	Frontal	0.59	0	NA						0	0	221	NA	0	0		NA	FALSE	1	222.521	Malignant melanoma	Skin (excluding basal and squamous) - Melanoma-skin	Skin	Melanoma	90	GK	221	1	0.609212	0	Skin	1.0406	0.0574177	(1.0,1.5]	2012.97	NormalActivityAndWork KPS 80-100	Melanoma	0.605048	(15-56]	0	NA	NA
875	880	patient_574	patient_574	59.9562	F	20	Basal Ganglia	2.32	1	436	Clinically and radiographically defined failure	increase in size	Yes	Yes	refer for resection or LITT	0	1	436	NA	0	0		NA	FALSE	0	443.375	ADENOCARCINOMA/Adenocarcinoma in situ	Digestive system - Rectum	GI	Other	80	GK	436	0	1.21386	1	GI	1.64247	0.715864	(1.5,2.0]	2013	NormalActivityAndWork KPS 80-100	Other	1.19367	(56-67]	0	NA	NA
876	881	patient_575	patient_575	67.3863	F	20	Cerebellum	0.87	0	NA						0	0	179	NA	0	0		NA	FALSE	1	200.562	Adenocarcinoma, unclassified	Respiratory system - Lung and bronchus	Respiratory	NSCLC	90	GK	179	1	0.549095	0	Respiratory	1.18442	0.244185	(1.0,1.5]	2013.01	NormalActivityAndWork KPS 80-100	NSCLC	0.490062	(67-95]	0	NA	NA
877	882		patient_575	67.3863	F	20	Cerebellum	0.06	0	NA						0	0	179	NA	0	0		NA	FALSE	1	200.562	Adenocarcinoma, unclassified	Respiratory system - Lung and bronchus	Respiratory	NSCLC	90	GK	179	1	0.549095	0	Respiratory	0.485718	-1.04181	(0.0,0.5]	2013.01	NormalActivityAndWork KPS 80-100	NSCLC	0.490062	(67-95]	0	NA	NA
878	883	patient_576	patient_576	71.1233	F	18	Frontal	6.07	1	104	Clinically and radiographically defined failure	increase in size, peritumoral edema	No	Yes	Steroids	1	0	104	NA	0	0		NA	FALSE	1	123.5	Non-small cell carcinoma	Respiratory system - Lung and bronchus	Respiratory	NSCLC	90	GK	104	1	0.338115	0	Respiratory	2.26324	1.17839	(2.0,2.5]	2013.01	NormalActivityAndWork KPS 80-100	NSCLC	0.284729	(67-95]	0	NA	NA
879	884		patient_576	71.1233	F	18	Temporal	5.46	0	NA						0	0	104	NA	0	0		NA	FALSE	1	123.5	Non-small cell carcinoma	Respiratory system - Lung and bronchus	Respiratory	NSCLC	90	GK	104	1	0.338115	0	Respiratory	2.18473	1.12746	(2.0,2.5]	2013.01	NormalActivityAndWork KPS 80-100	NSCLC	0.284729	(67-95]	0	NA	NA
880	885	patient_577	patient_577	81.4986	F	20	Occipital	0.59	0	NA						0	0	10	NA	0	0		NA	FALSE	1	30	Squamous cell carcinoma, poorly differentiated	Respiratory system - Lung and bronchus	Respiratory	NSCLC	70	GK	10	1	0.0821333	0	Respiratory	1.0406	0.0574177	(1.0,1.5]	2013.02	UnableToWorkOrSelfCare KPS 0-70	NSCLC	0.0273778	(67-95]	0	NA	NA
881	886	patient_578	patient_578	65.5644	M	20	Parietal	1.84	0	NA						0	0	28	NA	0	0		NA	FALSE	1	28.5417	Squamous cell carcinoma, poorly differentiated	Oral cavity and pharynx - Tongue	GI	Other	100	GK	28	1	0.0781407	0	GI	1.52034	0.604391	(1.5,2.0]	2013.02	NormalActivityAndWork KPS 80-100	Other	0.0766577	(56-67]	0	NA	NA
882	887	patient_579	patient_579	71.9507	M	20	Cerebellum	1.46	0	NA						0	0	104	NA	0	0		NA	FALSE	1	165.708	Malignant melanoma	Skin (excluding basal and squamous) - Melanoma-skin	Skin	Melanoma	100	GK	104	1	0.453672	0	Skin	1.40751	0.493145	(1.0,1.5]	2013.03	NormalActivityAndWork KPS 80-100	Melanoma	0.284729	(67-95]	0	NA	NA
883	888	patient_580	patient_580	56.211	M	16	Frontal	4.52	1	507	Radiation necrosis on pathology					1	0	507	NA	0	1	1	507	FALSE	0	3226.47	Non-small cell carcinoma	Respiratory system - Lung and bronchus	Respiratory	NSCLC	90	GK	507	0	8.83335	0	Respiratory	2.05138	1.0366	(2.0,2.5]	2013.03	NormalActivityAndWork KPS 80-100	NSCLC	1.38805	(56-67]	0	NA	NA
884	889	patient_581	patient_581	66.7644	F	20	Frontal	0.55	0	NA						0	0	859	NA	0	0		NA	FALSE	1	878.646	Non-small cell carcinoma	Respiratory system - Lung and bronchus	Respiratory	NSCLC	90	GK	859	1	2.40554	0	Respiratory	1.01653	0.0236566	(1.0,1.5]	2013.03	NormalActivityAndWork KPS 80-100	NSCLC	2.35175	(56-67]	0	NA	NA
885	890	patient_582	patient_582	73.3096	F	20	Frontal	0.11	0	NA						0	0	1233	NA	0	0		NA	FALSE	1	1234.61	Melanoma in situ	Skin (excluding basal and squamous) - Melanoma-skin	Skin	Other	80	GK	1233	1	3.3801	0	Skin	0.594472	-0.750319	(0.5,1.0]	2013.04	NormalActivityAndWork KPS 80-100	Other	3.37568	(67-95]	0	NA	NA
886	891	patient_583	patient_583	54.6027	M	20	Occipital	0.68	0	NA						0	0	167	NA	0	0		NA	FALSE	1	239.542	Malignant melanoma	Skin (excluding basal and squamous) - Melanoma-skin	Skin	Melanoma	90	GK	167	1	0.655811	0	Skin	1.09103	0.125691	(1.0,1.5]	2013.06	NormalActivityAndWork KPS 80-100	Melanoma	0.457209	(15-56]	0	NA	NA
887	892	patient_584	patient_584	81.2932	M	20	Parietal	0.56	0	NA						0	0	270	NA	0	0		NA	FALSE	1	270.552	Adenocarcinoma, unclassified	Respiratory system - Lung and bronchus	Respiratory	NSCLC	70	GK	270	1	0.740711	0	Respiratory	1.02266	0.0323217	(1.0,1.5]	2013.08	UnableToWorkOrSelfCare KPS 0-70	NSCLC	0.739199	(67-95]	0	NA	NA
888	893		patient_584	81.2932	M	20	Cerebellum	0.63	0	NA						0	0	270	NA	0	0		NA	FALSE	1	270.552	Adenocarcinoma, unclassified	Respiratory system - Lung and bronchus	Respiratory	NSCLC	70	GK	270	1	0.740711	0	Respiratory	1.06361	0.0889634	(1.0,1.5]	2013.08	UnableToWorkOrSelfCare KPS 0-70	NSCLC	0.739199	(67-95]	0	NA	NA
889	894	patient_585	patient_585	68.2	F	20	Occipital	1.31	0	NA						0	0	180	NA	0	0		NA	FALSE	1	183.542	Non-small cell carcinoma	Respiratory system - Lung and bronchus	Respiratory	NSCLC	90	GK	180	1	0.502496	0	Respiratory	1.35756	0.441011	(1.0,1.5]	2013.1	NormalActivityAndWork KPS 80-100	NSCLC	0.4928	(67-95]	0	NA	NA
890	895		patient_585	68.2	F	22	Frontal	0.02	0	NA						0	0	180	NA	0	0		NA	FALSE	1	183.542	Non-small cell carcinoma	Respiratory system - Lung and bronchus	Respiratory	NSCLC	90	GK	180	1	0.502496	0	Respiratory	0.336778	-1.57013	(0.0,0.5]	2013.1	NormalActivityAndWork KPS 80-100	NSCLC	0.4928	(67-95]	0	NA	NA
891	896		patient_585	68.2	F	20	Temporal	0.05	0	NA						0	0	180	NA	0	0		NA	FALSE	1	183.542	Non-small cell carcinoma	Respiratory system - Lung and bronchus	Respiratory	NSCLC	90	GK	180	1	0.502496	0	Respiratory	0.457078	-1.12949	(0.0,0.5]	2013.1	NormalActivityAndWork KPS 80-100	NSCLC	0.4928	(67-95]	0	NA	NA
892	897	patient_586	patient_586	71.1397	M	20	Frontal	0.53	0	NA						0	0	28	NA	0	0		NA	FALSE	1	41.375	ADENOCARCINOMA/Adenocarcinoma in situ	Respiratory system - Lung and bronchus	Respiratory	NSCLC	100	GK	28	1	0.113275	0	Respiratory	1.00406	0.00584355	(1.0,1.5]	2013.1	NormalActivityAndWork KPS 80-100	NSCLC	0.0766577	(67-95]	0	NA	NA
893	898		patient_586	71.1397	M	20	Occipital	0.06	0	NA						0	0	28	NA	0	0		NA	FALSE	1	41.375	ADENOCARCINOMA/Adenocarcinoma in situ	Respiratory system - Lung and bronchus	Respiratory	NSCLC	100	GK	28	1	0.113275	0	Respiratory	0.485718	-1.04181	(0.0,0.5]	2013.1	NormalActivityAndWork KPS 80-100	NSCLC	0.0766577	(67-95]	0	NA	NA
894	899	patient_587	patient_587	68.274	M	20	Parietal	1.32	1	601	Radiation necrosis on pathology					1	0	601	NA	0	1	1	601	FALSE	1	636.5	Melanoma in situ	Skin (excluding basal and squamous) - Melanoma-skin	Skin	Other	90	GK	601	1	1.74259	0	Skin	1.361	0.444668	(1.0,1.5]	2013.11	NormalActivityAndWork KPS 80-100	Other	1.6454	(67-95]	0	NA	NA
895	900	patient_588	patient_588	46.7562	F	20	Frontal	0.77	0	NA						0	0	2470	NA	0	0		NA	FALSE	0	2599.46	Non-small cell carcinoma	Respiratory system - Lung and bronchus	Respiratory	NSCLC	100	GK	2470	0	7.11673	0	Respiratory	1.13718	0.185466	(1.0,1.5]	2013.12	NormalActivityAndWork KPS 80-100	NSCLC	6.76231	(15-56]	0	NA	NA
896	901		patient_588	46.7562	F	20	Parietal	1.05	0	NA						0	0	2470	NA	0	0		NA	FALSE	0	2599.46	Non-small cell carcinoma	Respiratory system - Lung and bronchus	Respiratory	NSCLC	100	GK	2470	0	7.11673	0	Respiratory	1.26104	0.334619	(1.0,1.5]	2013.12	NormalActivityAndWork KPS 80-100	NSCLC	6.76231	(15-56]	0	NA	NA
897	902	patient_589	patient_589	68.874	F	20	Frontal	2.03	0	NA						0	0	627	NA	0	0		NA	FALSE	1	662.458	Adenocarcinoma, unclassified	Respiratory system - Lung and bronchus	Respiratory	NSCLC	100	GK	627	1	1.81366	0	Respiratory	1.57096	0.651649	(1.5,2.0]	2013.12	NormalActivityAndWork KPS 80-100	NSCLC	1.71659	(67-95]	0	NA	NA
898	903		patient_589	68.874	F	24	Frontal	0.01	0	NA						0	0	627	NA	0	0		NA	FALSE	1	662.458	Adenocarcinoma, unclassified	Respiratory system - Lung and bronchus	Respiratory	NSCLC	100	GK	627	1	1.81366	0	Respiratory	0.267301	-1.90346	(0.0,0.5]	2013.12	NormalActivityAndWork KPS 80-100	NSCLC	1.71659	(67-95]	0	NA	NA
899	904	patient_590	patient_590	27.7699	M	15	Frontal	8.54	1	106	Tumor progression on pathology					0	1	106	NA	0	1	0	106	FALSE	1	978.833	Malignant melanoma	Skin (excluding basal and squamous) - Melanoma-skin	Skin	Melanoma	100	GK	106	1	2.67983	1	Skin	2.53602	1.34257	(2.5,3.0]	2013.12	NormalActivityAndWork KPS 80-100	Melanoma	0.290204	(15-56]	0	NA	NA
900	905	patient_591	patient_591	46.8548	M	20	Frontal	0.91	0	NA						0	0	34	NA	0	0		NA	FALSE	0	69.4375	Malignant melanoma	Skin (excluding basal and squamous) - Melanoma-skin	Skin	Melanoma	90	GK	34	0	0.190104	0	Skin	1.2023	0.265802	(1.0,1.5]	2013.14	NormalActivityAndWork KPS 80-100	Melanoma	0.0930844	(15-56]	0	NA	NA
901	906		patient_591	46.8548	M	20	Temporal	0.45	0	NA						0	0	34	NA	0	0		NA	FALSE	0	69.4375	Malignant melanoma	Skin (excluding basal and squamous) - Melanoma-skin	Skin	Melanoma	90	GK	34	0	0.190104	0	Skin	0.950761	-0.0728456	(0.5,1.0]	2013.14	NormalActivityAndWork KPS 80-100	Melanoma	0.0930844	(15-56]	0	NA	NA
902	907		patient_591	46.8548	M	18	Temporal	6.77	0	NA						0	0	34	NA	0	0		NA	FALSE	0	69.4375	Malignant melanoma	Skin (excluding basal and squamous) - Melanoma-skin	Skin	Melanoma	90	GK	34	0	0.190104	0	Skin	2.34709	1.23087	(2.0,2.5]	2013.14	NormalActivityAndWork KPS 80-100	Melanoma	0.0930844	(15-56]	0	NA	NA
903	908	patient_592	patient_592	57.8384	M	16	Frontal	4.13	0	NA						0	0	199	NA	0	0		NA	FALSE	1	259.5	Non-small cell carcinoma	Respiratory system - Lung and bronchus	Respiratory	NSCLC	100	GK	199	1	0.710453	0	Respiratory	1.9906	0.993203	(1.5,2.0]	2013.16	NormalActivityAndWork KPS 80-100	NSCLC	0.544817	(56-67]	0	NA	NA
904	909		patient_592	57.8384	M	16	Frontal	3.32	0	NA						0	0	199	NA	0	0		NA	FALSE	1	259.5	Non-small cell carcinoma	Respiratory system - Lung and bronchus	Respiratory	NSCLC	100	GK	199	1	0.710453	0	Respiratory	1.85089	0.888217	(1.5,2.0]	2013.16	NormalActivityAndWork KPS 80-100	NSCLC	0.544817	(56-67]	0	NA	NA
905	910	patient_593	patient_593	53.3781	F	20	Frontal	0.51	0	NA						0	0	3259	NA	0	0		NA	FALSE	0	3259.48	Malignant melanoma	Skin (excluding basal and squamous) - Melanoma-skin	Skin	Melanoma	90	GK	3259	0	8.92372	0	Skin	0.991267	-0.0126548	(0.5,1.0]	2013.17	NormalActivityAndWork KPS 80-100	Melanoma	8.92241	(15-56]	0	NA	NA
906	911	patient_594	patient_594	51.2192	F	18	Frontal	2.97	0	NA						0	0	702	NA	0	0		NA	FALSE	1	789.896	Renal cell carcinoma	Urinary System - Kidney and renal pelvis	Genitourin.	Renal Cell Carcinoma	80	GK	702	1	2.16256	0	Genitourin.	1.78342	0.834643	(1.5,2.0]	2013.2	NormalActivityAndWork KPS 80-100	Renal Cell Carcinoma	1.92192	(15-56]	0	NA	NA
907	912		patient_594	51.2192	F	24	Frontal	0.03	0	NA						0	0	702	NA	0	0		NA	FALSE	1	789.896	Renal cell carcinoma	Urinary System - Kidney and renal pelvis	Genitourin.	Renal Cell Carcinoma	80	GK	702	1	2.16256	0	Genitourin.	0.385515	-1.37514	(0.0,0.5]	2013.2	NormalActivityAndWork KPS 80-100	Renal Cell Carcinoma	1.92192	(15-56]	0	NA	NA
908	913		patient_594	51.2192	F	24	Frontal	0.01	0	NA						0	0	702	NA	0	0		NA	FALSE	1	789.896	Renal cell carcinoma	Urinary System - Kidney and renal pelvis	Genitourin.	Renal Cell Carcinoma	80	GK	702	1	2.16256	0	Genitourin.	0.267301	-1.90346	(0.0,0.5]	2013.2	NormalActivityAndWork KPS 80-100	Renal Cell Carcinoma	1.92192	(15-56]	0	NA	NA
909	914	patient_595	patient_595	64.1808	F	20	Parietal	0.7	0	NA						0	0	115	NA	0	0		NA	FALSE	1	116.75	Adenocarcinoma, unclassified	Respiratory system - Lung and bronchus	Respiratory	NSCLC	90	GK	115	1	0.319635	0	Respiratory	1.10162	0.139631	(1.0,1.5]	2013.21	NormalActivityAndWork KPS 80-100	NSCLC	0.314844	(56-67]	0	NA	NA
910	915	patient_596	patient_596	81.4137	M	20	Parietal	2.01	1	289	Clinically and radiographically defined failure	increase in size, peritumoral edema	Yes	Yes	WBRT for local and distant progressive metastatic disease	0	1	289	NA	1	0		NA	FALSE	1	318.458	Renal cell carcinoma	Urinary System - Kidney and renal pelvis	Genitourin.	Renal Cell Carcinoma	90	GK	289	1	0.871868	1	Genitourin.	1.56579	0.646887	(1.5,2.0]	2013.21	NormalActivityAndWork KPS 80-100	Renal Cell Carcinoma	0.791217	(67-95]	0	NA	NA
911	916	patient_597	patient_597	60.4027	F	18	Frontal	4.7	0	NA						0	0	553	NA	1	0		NA	FALSE	1	554.604	Non-small cell carcinoma	Respiratory system - Lung and bronchus	Respiratory	NSCLC	100	GK	553	1	1.51838	0	Respiratory	2.07826	1.05538	(2.0,2.5]	2013.22	NormalActivityAndWork KPS 80-100	NSCLC	1.51399	(56-67]	0	NA	NA
912	917		patient_597	60.4027	F	20	Frontal	0.57	0	NA						0	0	553	NA	1	0		NA	FALSE	1	554.604	Non-small cell carcinoma	Respiratory system - Lung and bronchus	Respiratory	NSCLC	100	GK	553	1	1.51838	0	Respiratory	1.02871	0.0408334	(1.0,1.5]	2013.22	NormalActivityAndWork KPS 80-100	NSCLC	1.51399	(56-67]	0	NA	NA
913	918		patient_597	60.4027	F	18	Occipital	3.16	0	NA						0	0	553	NA	1	0		NA	FALSE	1	554.604	Non-small cell carcinoma	Respiratory system - Lung and bronchus	Respiratory	NSCLC	100	GK	553	1	1.51838	0	Respiratory	1.82066	0.864464	(1.5,2.0]	2013.22	NormalActivityAndWork KPS 80-100	NSCLC	1.51399	(56-67]	0	NA	NA
914	919	patient_598	patient_598	55.7342	F	20	Frontal	1.57	0	NA						0	0	122	NA	0	0		NA	FALSE	1	129.354	Sarcoma [NOS]	Soft tissue - NOS	Soft tissue	Other	90	GK	122	1	0.354143	0	Other	1.44201	0.528077	(1.0,1.5]	2013.23	NormalActivityAndWork KPS 80-100	Other	0.334009	(15-56]	0	NA	NA
915	920		patient_598	55.7342	F	24	Frontal	0.03	0	NA						0	0	122	NA	0	0		NA	FALSE	1	129.354	Sarcoma [NOS]	Soft tissue - NOS	Soft tissue	Other	90	GK	122	1	0.354143	0	Other	0.385515	-1.37514	(0.0,0.5]	2013.23	NormalActivityAndWork KPS 80-100	Other	0.334009	(15-56]	0	NA	NA
916	921	patient_599	patient_599	47.3562	F	20	Frontal	0.95	1	509	Clinically and radiographically defined failure	increase in size, peritumoral edema, hemorrhagic conversion	Yes	Yes	WBRT for local and distant progressive metastatic disease	0	1	509	NA	0	0		NA	FALSE	1	908.562	Malignant melanoma	Skin (excluding basal and squamous) - Melanoma-skin	Skin	Melanoma	100	GK	509	1	2.48744	1	Skin	1.21967	0.286489	(1.0,1.5]	2013.24	NormalActivityAndWork KPS 80-100	Melanoma	1.39353	(15-56]	0	NA	NA
917	922		patient_599	47.3562	F	20	Basal Ganglia	0.34	1	509	Clinically and radiographically defined failure	increase in size, peritumoral edema, hemorrhagic conversion	Yes	Yes	WBRT for local and distant progressive metastatic disease	0	1	509	NA	0	0		NA	FALSE	1	908.562	Malignant melanoma	Skin (excluding basal and squamous) - Melanoma-skin	Skin	Melanoma	100	GK	509	1	2.48744	1	Skin	0.865951	-0.207642	(0.5,1.0]	2013.24	NormalActivityAndWork KPS 80-100	Melanoma	1.39353	(15-56]	0	NA	NA
918	923	patient_600	patient_600	52.5342	M	20	Parietal	0.76	0	NA						0	0	184	NA	0	0		NA	FALSE	1	184.458	Non-small cell carcinoma	Respiratory system - Lung and bronchus	Respiratory	NSCLC	100	GK	184	1	0.505006	0	Respiratory	1.13224	0.179179	(1.0,1.5]	2013.25	NormalActivityAndWork KPS 80-100	NSCLC	0.503751	(15-56]	0	NA	NA
919	924		patient_600	52.5342	M	22	Frontal	0.41	0	NA						0	0	184	NA	0	0		NA	FALSE	1	184.458	Non-small cell carcinoma	Respiratory system - Lung and bronchus	Respiratory	NSCLC	100	GK	184	1	0.505006	0	Respiratory	0.921712	-0.117613	(0.5,1.0]	2013.25	NormalActivityAndWork KPS 80-100	NSCLC	0.503751	(15-56]	0	NA	NA
920	925	patient_601	patient_601	66.6986	F	16	Occipital	5.62	0	NA						0	0	2919	NA	0	0		NA	TRUE	0	2921.46	Non-small cell carcinoma	Respiratory system - Lung and bronchus	Respiratory	NSCLC	100	GK	303	0	7.9983	0	Respiratory	2.20587	1.14135	(2.0,2.5]	2013.25	NormalActivityAndWork KPS 80-100	NSCLC	7.99157	(56-67]	1	19753	303
921	926	patient_602	patient_602	66.5068	F	18	Temporal	5.96	0	NA						0	0	38	NA	0	0		NA	FALSE	1	49.4375	ADENOCARCINOMA/Adenocarcinoma in situ	Digestive system - Rectum	GI	Other	100	GK	38	1	0.135349	0	GI	2.24948	1.16959	(2.0,2.5]	2013.27	NormalActivityAndWork KPS 80-100	Other	0.104035	(56-67]	0	NA	NA
922	927	patient_603	patient_603	57.5479	F	18	Frontal	3.17	0	NA						0	0	57	NA	0	0		NA	FALSE	1	64.4688	Renal cell carcinoma	Urinary System - Kidney and renal pelvis	Genitourin.	Renal Cell Carcinoma	100	GK	57	1	0.176501	0	Genitourin.	1.82258	0.865983	(1.5,2.0]	2013.29	NormalActivityAndWork KPS 80-100	Renal Cell Carcinoma	0.156053	(56-67]	0	NA	NA
923	928		patient_603	57.5479	F	24	Parietal	0.03	0	NA						0	0	57	NA	0	0		NA	FALSE	1	64.4688	Renal cell carcinoma	Urinary System - Kidney and renal pelvis	Genitourin.	Renal Cell Carcinoma	100	GK	57	1	0.176501	0	Genitourin.	0.385515	-1.37514	(0.0,0.5]	2013.29	NormalActivityAndWork KPS 80-100	Renal Cell Carcinoma	0.156053	(56-67]	0	NA	NA
924	929	patient_604	patient_604	50.4712	M	20	Frontal	2.78	0	NA						0	0	194	NA	0	0		NA	TRUE	1	203.875	Non-small cell carcinoma	Respiratory system - Lung and bronchus	Respiratory	NSCLC	90	GK	110	1	0.558164	0	Respiratory	1.74454	0.80285	(1.5,2.0]	2013.29	NormalActivityAndWork KPS 80-100	NSCLC	0.531129	(15-56]	1	19576	110
925	930		patient_604	50.4712	M	20	Cerebellum	0.24	0	NA						0	0	194	NA	0	0		NA	TRUE	1	203.875	Non-small cell carcinoma	Respiratory system - Lung and bronchus	Respiratory	NSCLC	90	GK	110	1	0.558164	0	Respiratory	0.771029	-0.375142	(0.5,1.0]	2013.29	NormalActivityAndWork KPS 80-100	NSCLC	0.531129	(15-56]	1	19576	110
926	931	patient_605	patient_605	48.2438	F	20	Frontal	1.71	0	NA						0	0	464	NA	0	0		NA	FALSE	1	974.365	Carcinoma	unclear which tumor to link to	Unk	Other	100	GK	464	1	2.66759	0	Other	1.48365	0.569154	(1.0,1.5]	2013.31	NormalActivityAndWork KPS 80-100	Other	1.27033	(15-56]	0	NA	NA
927	932	patient_606	patient_606	58.5041	M	20	Cerebellum	1.97	1	869	Tumor progression on pathology					0	1	869	NA	0	1	0	869	FALSE	1	1149.6	Adenocarcinoma, unclassified	Digestive system - Esophagus	GI	Other	100	GK	869	1	3.14736	1	GI	1.55533	0.637221	(1.5,2.0]	2013.31	NormalActivityAndWork KPS 80-100	Other	2.37913	(56-67]	0	NA	NA
928	933	patient_607	patient_607	44.4575	F	18	Parietal	2.34	0	NA						0	0	198	NA	0	0		NA	FALSE	1	207.458	Breast carcinoma, ductal type	Breast	Breast	Breast	90	GK	198	1	0.567974	0	Breast	1.64717	0.719992	(1.5,2.0]	2013.32	NormalActivityAndWork KPS 80-100	Breast	0.54208	(15-56]	0	NA	NA
929	934		patient_607	44.4575	F	18	Cerebellum	1.78	0	NA						0	0	198	NA	0	0		NA	FALSE	1	207.458	Breast carcinoma, ductal type	Breast	Breast	Breast	90	GK	198	1	0.567974	0	Breast	1.50363	0.588448	(1.5,2.0]	2013.32	NormalActivityAndWork KPS 80-100	Breast	0.54208	(15-56]	0	NA	NA
930	935	patient_608	patient_608	65.0932	F	17	Parietal	6.5	1	438	Tumor progression on pathology					0	1	438	NA	0	1	0	438	FALSE	1	558.458	Breast carcinoma, ductal type	Breast	Breast	Breast	80	GK	438	1	1.52893	1	Breast	2.31547	1.2113	(2.0,2.5]	2013.33	NormalActivityAndWork KPS 80-100	Breast	1.19915	(56-67]	0	NA	NA
931	936		patient_608	65.0932	F	20	Frontal	1.15	0	NA						0	0	523	NA	0	0		NA	FALSE	1	558.458	Breast carcinoma, ductal type	Breast	Breast	Breast	80	GK	523	1	1.52893	0	Breast	1.29987	0.378367	(1.0,1.5]	2013.33	NormalActivityAndWork KPS 80-100	Breast	1.43186	(56-67]	0	NA	NA
932	937	patient_609	patient_609	76.1808	M	18	Cerebellum	4.19	0	NA						0	0	980	NA	0	0		NA	FALSE	1	1064.62	Squamous cell carcinoma, poorly differentiated	Oral cavity and pharynx - Throat, other	GI	Other	100	GK	980	1	2.9147	0	GI	2.00019	1.00014	(2.0,2.5]	2013.34	NormalActivityAndWork KPS 80-100	Other	2.68302	(67-95]	0	NA	NA
933	938	patient_610	patient_610	56.0849	M	18	Parietal	10.66	1	66	Tumor progression on pathology					0	1	66	15	0	1	0	66	FALSE	1	205.5	Non-small cell carcinoma	Respiratory system - Lung and bronchus	Respiratory	NSCLC	100	GK	66	1	0.562613	1	Respiratory	2.73057	1.4492	(2.5,3.0]	2013.34	NormalActivityAndWork KPS 80-100	NSCLC	0.180693	(56-67]	0	NA	NA
934	939		patient_610	56.0849	M	20	Frontal	0.12	0	NA						0	0	205	NA	0	0		NA	FALSE	1	205.5	Non-small cell carcinoma	Respiratory system - Lung and bronchus	Respiratory	NSCLC	100	GK	205	1	0.562613	0	Respiratory	0.611966	-0.708476	(0.5,1.0]	2013.34	NormalActivityAndWork KPS 80-100	NSCLC	0.561244	(56-67]	0	NA	NA
935	940		patient_610	56.0849	M	20	Temporal	0.79	0	NA						0	0	205	NA	0	0		NA	FALSE	1	205.5	Non-small cell carcinoma	Respiratory system - Lung and bronchus	Respiratory	NSCLC	100	GK	205	1	0.562613	0	Respiratory	1.14695	0.197797	(1.0,1.5]	2013.34	NormalActivityAndWork KPS 80-100	NSCLC	0.561244	(56-67]	0	NA	NA
936	941	patient_611	patient_611	76.3014	M	19	Ventricles	2.97	0	NA						0	0	367	NA	0	0		NA	FALSE	1	368.646	Renal cell carcinoma	Urinary System - Kidney and renal pelvis	Genitourin.	Renal Cell Carcinoma	80	GK	367	1	1.00927	0	Genitourin.	1.78342	0.834643	(1.5,2.0]	2013.35	NormalActivityAndWork KPS 80-100	Renal Cell Carcinoma	1.00476	(67-95]	0	NA	NA
937	942	patient_612	patient_612	49.063	F	18	Frontal	1.56	0	NA						0	0	3180	NA	0	0		NA	FALSE	0	3306.39	Adenocarcinoma, unclassified	Respiratory system - Lung and bronchus	Respiratory	NSCLC	90	GK	3180	0	9.05214	0	Respiratory	1.43894	0.525004	(1.0,1.5]	2013.37	NormalActivityAndWork KPS 80-100	NSCLC	8.70613	(15-56]	0	NA	NA
938	943		patient_612	49.063	F	20	Frontal	0.22	0	NA						0	0	3180	NA	0	0		NA	FALSE	0	3306.39	Adenocarcinoma, unclassified	Respiratory system - Lung and bronchus	Respiratory	NSCLC	90	GK	3180	0	9.05214	0	Respiratory	0.748988	-0.416986	(0.5,1.0]	2013.37	NormalActivityAndWork KPS 80-100	NSCLC	8.70613	(15-56]	0	NA	NA
939	944		patient_612	49.063	F	20	Parietal	0.49	0	NA						0	0	3180	NA	0	0		NA	FALSE	0	3306.39	Adenocarcinoma, unclassified	Respiratory system - Lung and bronchus	Respiratory	NSCLC	90	GK	3180	0	9.05214	0	Respiratory	0.978136	-0.0318933	(0.5,1.0]	2013.37	NormalActivityAndWork KPS 80-100	NSCLC	8.70613	(15-56]	0	NA	NA
940	945	patient_613	patient_613	48.6301	M	20	Frontal	2.52	0	NA						0	0	70	NA	1	0		NA	FALSE	1	131.094	ADENOCARCINOMA/Adenocarcinoma in situ	Respiratory system - Lung and bronchus	Respiratory	NSCLC	80	GK	70	1	0.358905	0	Respiratory	1.68837	0.75563	(1.5,2.0]	2013.37	NormalActivityAndWork KPS 80-100	NSCLC	0.191644	(15-56]	0	NA	NA
941	946	patient_614	patient_614	47.5014	F	18	Temporal	7.09	0	NA						0	0	1838	NA	0	0		NA	FALSE	0	1840.39	Malignant melanoma	Skin (excluding basal and squamous) - Melanoma-skin	Skin	Melanoma	100	GK	1838	0	5.03856	0	Skin	2.3835	1.25308	(2.0,2.5]	2013.37	NormalActivityAndWork KPS 80-100	Melanoma	5.03203	(15-56]	0	NA	NA
942	947	patient_615	patient_615	42.2301	F	20	Cerebellum	1.73	0	NA						0	0	55	NA	0	0		NA	FALSE	1	76.375	Breast carcinoma, ductal type	Breast	Breast	Breast	90	GK	55	1	0.209098	0	Breast	1.48942	0.574746	(1.0,1.5]	2013.38	NormalActivityAndWork KPS 80-100	Breast	0.150578	(15-56]	0	NA	NA
943	948	patient_616	patient_616	72.989	M	20	Frontal	1.53	0	NA						0	0	28	NA	0	0		NA	FALSE	1	28.5417	Adenocarcinoma, unclassified	Respiratory system - Lung and bronchus	Respiratory	NSCLC	80	GK	28	1	0.0781407	0	Respiratory	1.42965	0.515666	(1.0,1.5]	2013.39	NormalActivityAndWork KPS 80-100	NSCLC	0.0766577	(67-95]	0	NA	NA
944	949	patient_617	patient_617	45.926	M	20	Frontal	0.6	0	NA						0	0	41	NA	0	0		NA	FALSE	1	71.7083	Renal cell carcinoma	Urinary System - Kidney and renal pelvis	Genitourin.	Renal Cell Carcinoma	100	GK	41	1	0.196321	0	Genitourin.	1.04645	0.0655003	(1.0,1.5]	2013.39	NormalActivityAndWork KPS 80-100	Renal Cell Carcinoma	0.112249	(15-56]	0	NA	NA
945	950	patient_618	patient_618	63.0986	F	20	Frontal	2.37	1	370	Clinically and radiographically defined failure	increase in size, peritumoral edema	Yes	Yes	referred for WBRT	0	1	370	NA	1	0		NA	TRUE	1	371.51	ADENOCARCINOMA/Adenocarcinoma in situ	Respiratory system - Lung and bronchus	Respiratory	NSCLC	90	GK	200	1	1.01711	0	Respiratory	1.65418	0.726118	(1.5,2.0]	2013.39	NormalActivityAndWork KPS 80-100	NSCLC	1.01298	(56-67]	1	19702	200
946	951		patient_618	63.0986	F	18	Parietal	0.96	1	370	Clinically and radiographically defined failure	increase in size, peritumoral edema	Yes	Yes	referred for WBRT	0	1	370	NA	1	0		NA	TRUE	1	371.51	ADENOCARCINOMA/Adenocarcinoma in situ	Respiratory system - Lung and bronchus	Respiratory	NSCLC	90	GK	200	1	1.01711	0	Respiratory	1.22393	0.291524	(1.0,1.5]	2013.39	NormalActivityAndWork KPS 80-100	NSCLC	1.01298	(56-67]	1	19702	200
947	952		patient_618	63.0986	F	24	Parietal	0.02	1	370	Clinically and radiographically defined failure	increase in size, peritumoral edema	Yes	Yes	referred for WBRT	0	1	370	NA	1	0		NA	TRUE	1	371.51	ADENOCARCINOMA/Adenocarcinoma in situ	Respiratory system - Lung and bronchus	Respiratory	NSCLC	90	GK	200	1	1.01711	0	Respiratory	0.336778	-1.57013	(0.0,0.5]	2013.39	NormalActivityAndWork KPS 80-100	NSCLC	1.01298	(56-67]	1	19702	200
948	953	patient_619	patient_619	87.8219	M	20	Frontal	0.27	0	NA						0	0	230	NA	0	0		NA	FALSE	1	233.312	Non-small cell carcinoma	Respiratory system - Lung and bronchus	Respiratory	NSCLC	90	GK	230	1	0.638757	0	Respiratory	0.801903	-0.318501	(0.5,1.0]	2013.41	NormalActivityAndWork KPS 80-100	NSCLC	0.629688	(67-95]	0	NA	NA
949	954		patient_619	87.8219	M	20	Parietal	0.61	0	NA						0	0	230	NA	0	0		NA	FALSE	1	233.312	Non-small cell carcinoma	Respiratory system - Lung and bronchus	Respiratory	NSCLC	90	GK	230	1	0.638757	0	Respiratory	1.05223	0.0734492	(1.0,1.5]	2013.41	NormalActivityAndWork KPS 80-100	NSCLC	0.629688	(67-95]	0	NA	NA
950	955		patient_619	87.8219	M	20	Occipital	0.59	0	NA						0	0	230	NA	0	0		NA	FALSE	1	233.312	Non-small cell carcinoma	Respiratory system - Lung and bronchus	Respiratory	NSCLC	90	GK	230	1	0.638757	0	Respiratory	1.0406	0.0574177	(1.0,1.5]	2013.41	NormalActivityAndWork KPS 80-100	NSCLC	0.629688	(67-95]	0	NA	NA
951	956	patient_620	patient_620	66.9781	M	20	Frontal	0.75	0	NA						0	0	245	NA	0	0		NA	TRUE	1	248.431	Adenocarcinoma, unclassified	Respiratory system - Lung and bronchus	Respiratory	NSCLC	90	GK	189	1	0.680147	0	Respiratory	1.12725	0.17281	(1.0,1.5]	2013.42	NormalActivityAndWork KPS 80-100	NSCLC	0.670755	(56-67]	1	19702	189
952	957		patient_620	66.9781	M	20	Cerebellum	0.22	0	NA						0	0	245	NA	0	0		NA	TRUE	1	248.431	Adenocarcinoma, unclassified	Respiratory system - Lung and bronchus	Respiratory	NSCLC	90	GK	189	1	0.680147	0	Respiratory	0.748988	-0.416986	(0.5,1.0]	2013.42	NormalActivityAndWork KPS 80-100	NSCLC	0.670755	(56-67]	1	19702	189
953	958	patient_621	patient_621	62.9589	M	20	Frontal	1.42	0	NA						0	0	533	NA	0	0		NA	FALSE	1	350.5	Adenocarcinoma, unclassified	Respiratory system - Lung and bronchus	Respiratory	NSCLC	100	GK	533	1	0.95959	0	Respiratory	1.39454	0.479786	(1.0,1.5]	2013.42	NormalActivityAndWork KPS 80-100	NSCLC	1.45923	(56-67]	0	NA	NA
954	959		patient_621	62.9589	M	20	Occipital	2.73	0	NA						0	0	533	NA	0	0		NA	FALSE	1	350.5	Adenocarcinoma, unclassified	Respiratory system - Lung and bronchus	Respiratory	NSCLC	100	GK	533	1	0.95959	0	Respiratory	1.73402	0.794122	(1.5,2.0]	2013.42	NormalActivityAndWork KPS 80-100	NSCLC	1.45923	(56-67]	0	NA	NA
955	960	patient_622	patient_622	57.4493	M	20	Frontal	1.7	0	NA						0	0	1282	NA	0	0		NA	TRUE	1	1282.6	Adenocarcinoma, unclassified	Respiratory system - Lung and bronchus	Respiratory	NSCLC	90	GK	473	1	3.51148	0	Respiratory	1.48076	0.566334	(1.0,1.5]	2013.42	NormalActivityAndWork KPS 80-100	NSCLC	3.50983	(56-67]	1	19986	473
956	961	patient_623	patient_623	67.7123	F	20	Frontal	0.73	1	122	Clinically and radiographically defined failure	increase in size, peritumoral edema	Yes	Yes	Systemic treatment to address progression in brain	0	1	122	NA	0	0		NA	FALSE	1	124.458	Malignant melanoma	Skin (excluding basal and squamous) - Melanoma-skin	Skin	Melanoma	80	GK	122	1	0.340739	1	Skin	1.11714	0.159812	(1.0,1.5]	2013.44	NormalActivityAndWork KPS 80-100	Melanoma	0.334009	(67-95]	0	NA	NA
957	962		patient_623	67.7123	F	22	Temporal	0.04	0	NA						0	0	122	NA	0	0		NA	FALSE	1	124.458	Malignant melanoma	Skin (excluding basal and squamous) - Melanoma-skin	Skin	Melanoma	80	GK	122	1	0.340739	0	Skin	0.424314	-1.2368	(0.0,0.5]	2013.44	NormalActivityAndWork KPS 80-100	Melanoma	0.334009	(67-95]	0	NA	NA
958	963	patient_624	patient_624	50.0329	F	19	Parietal	1.48	1	58	Post-SRS hemorrhage requiring surgery					1	0	58	NA	0	1	0	58	FALSE	1	102.514	Malignant melanoma	Skin (excluding basal and squamous) - Melanoma-skin	Skin	Melanoma	100	GK	58	1	0.28066	0	Skin	1.41391	0.499688	(1.0,1.5]	2013.44	NormalActivityAndWork KPS 80-100	Melanoma	0.158791	(15-56]	0	NA	NA
959	964		patient_624	50.0329	F	22	Parietal	0.47	0	NA						0	0	90	NA	0	0		NA	FALSE	1	102.514	Malignant melanoma	Skin (excluding basal and squamous) - Melanoma-skin	Skin	Melanoma	100	GK	90	1	0.28066	0	Skin	0.964643	-0.0519337	(0.5,1.0]	2013.44	NormalActivityAndWork KPS 80-100	Melanoma	0.2464	(15-56]	0	NA	NA
960	965	patient_625	patient_625	58.9233	M	18	Cerebellum	6.4	0	NA						0	0	81	NA	1	0		NA	TRUE	1	91.5625	Adenocarcinoma, unclassified	Respiratory system - Lung and bronchus	Respiratory	NSCLC	80	GK	55	1	0.250678	0	Respiratory	2.30353	1.20385	(2.0,2.5]	2013.45	NormalActivityAndWork KPS 80-100	NSCLC	0.22176	(56-67]	1	19578	55
961	966	patient_626	patient_626	63.8301	M	18	Temporal	1.56	1	251	Radiation necrosis on pathology					1	0	251	NA	1	1	1	251	FALSE	1	412.354	Melanoma in situ	Skin (excluding basal and squamous) - Melanoma-skin	Skin	Other	100	GK	251	1	1.12893	0	Skin	1.43894	0.525004	(1.0,1.5]	2013.49	NormalActivityAndWork KPS 80-100	Other	0.687182	(56-67]	0	NA	NA
962	967		patient_626	63.8301	M	20	Cerebellum	0.81	1	349	Resection/Unknown Pathology	hemorrhagic conversion	No	No	Resection	0	1	349	NA	1	1	unknown	349	FALSE	1	412.354	Melanoma in situ	Skin (excluding basal and squamous) - Melanoma-skin	Skin	Other	100	GK	349	1	1.12893	1	Skin	1.15654	0.20982	(1.0,1.5]	2013.49	NormalActivityAndWork KPS 80-100	Other	0.955484	(56-67]	0	NA	NA
963	968	patient_627	patient_627	50.5836	M	20	Temporal	0.97	0	NA						0	0	2991	NA	0	0		NA	FALSE	0	3370.67	Melanoma in situ	Skin (excluding basal and squamous) - Melanoma-skin	Skin	Other	100	GK	2991	0	9.22813	0	Skin	1.22817	0.296508	(1.0,1.5]	2013.52	NormalActivityAndWork KPS 80-100	Other	8.18869	(15-56]	0	NA	NA
964	969		patient_627	50.5836	M	20	Temporal	0.05	0	NA						0	0	2991	NA	0	0		NA	FALSE	0	3370.67	Melanoma in situ	Skin (excluding basal and squamous) - Melanoma-skin	Skin	Other	100	GK	2991	0	9.22813	0	Skin	0.457078	-1.12949	(0.0,0.5]	2013.52	NormalActivityAndWork KPS 80-100	Other	8.18869	(15-56]	0	NA	NA
965	970		patient_627	50.5836	M	20	Occipital	0.06	0	NA						0	0	2991	NA	0	0		NA	FALSE	0	3370.67	Melanoma in situ	Skin (excluding basal and squamous) - Melanoma-skin	Skin	Other	100	GK	2991	0	9.22813	0	Skin	0.485718	-1.04181	(0.0,0.5]	2013.52	NormalActivityAndWork KPS 80-100	Other	8.18869	(15-56]	0	NA	NA
966	971	patient_628	patient_628	41.7726	F	18	Occipital	0.73	0	NA						0	0	239	NA	0	0		NA	FALSE	1	255.153	Serous surface papillary carcinoma	Genital system - Ovary	Ovary	Other	100	GK	239	1	0.698551	0	Other	1.11714	0.159812	(1.0,1.5]	2013.52	NormalActivityAndWork KPS 80-100	Other	0.654328	(15-56]	0	NA	NA
967	972		patient_628	41.7726	F	18	Occipital	0.13	0	NA						0	0	239	NA	0	0		NA	FALSE	1	255.153	Serous surface papillary carcinoma	Genital system - Ovary	Ovary	Other	100	GK	239	1	0.698551	0	Other	0.628514	-0.669983	(0.5,1.0]	2013.52	NormalActivityAndWork KPS 80-100	Other	0.654328	(15-56]	0	NA	NA
968	973	patient_629	patient_629	54.5808	F	20	Frontal	1.52	0	NA						0	0	2415	NA	0	0		NA	FALSE	0	3295.51	ADENOCARCINOMA/Adenocarcinoma in situ	Respiratory system - Lung and bronchus	Respiratory	NSCLC	100	GK	2415	0	9.02237	0	Respiratory	1.42653	0.512513	(1.0,1.5]	2013.52	NormalActivityAndWork KPS 80-100	NSCLC	6.61173	(15-56]	0	NA	NA
969	974	patient_630	patient_630	52.0438	M	18	Parietal	4.07	1	83	Radiation necrosis on pathology					1	0	83	NA	0	1	1	83	FALSE	1	543.396	Adenocarcinoma, unclassified	Respiratory system - Lung and bronchus	Respiratory	NSCLC	90	GK	83	1	1.4877	0	Respiratory	1.98091	0.986165	(1.5,2.0]	2013.55	NormalActivityAndWork KPS 80-100	NSCLC	0.227235	(15-56]	0	NA	NA
970	975		patient_630	52.0438	M	20	Parietal	0.35	1	83	Radiation necrosis on pathology					1	0	83	NA	0	1	1	83	FALSE	1	543.396	Adenocarcinoma, unclassified	Respiratory system - Lung and bronchus	Respiratory	NSCLC	90	GK	83	1	1.4877	0	Respiratory	0.874359	-0.193702	(0.5,1.0]	2013.55	NormalActivityAndWork KPS 80-100	NSCLC	0.227235	(15-56]	0	NA	NA
971	976	patient_631	patient_631	69.4137	F	15	Occipital	10.03	0	NA						0	0	119	NA	0	0		NA	TRUE	1	134.444	Squamous cell carcinoma, poorly differentiated	Respiratory system - Lung and bronchus	Respiratory	NSCLC	100	GK	5	1	0.368079	0	Respiratory	2.67568	1.41991	(2.5,3.0]	2013.6	NormalActivityAndWork KPS 80-100	NSCLC	0.325795	(67-95]	1	19583	5
972	977		patient_631	69.4137	F	20	Basal Ganglia	0.06	0	NA						0	0	119	NA	0	0		NA	TRUE	1	134.444	Squamous cell carcinoma, poorly differentiated	Respiratory system - Lung and bronchus	Respiratory	NSCLC	100	GK	5	1	0.368079	0	Respiratory	0.485718	-1.04181	(0.0,0.5]	2013.6	NormalActivityAndWork KPS 80-100	NSCLC	0.325795	(67-95]	1	19583	5
973	978	patient_632	patient_632	61.0822	M	20	Cerebellum	2.47	0	NA						0	0	44	NA	0	0		NA	FALSE	1	44.6042	Renal cell carcinoma	Urinary System - Kidney and renal pelvis	Genitourin.	Renal Cell Carcinoma	100	GK	44	1	0.122116	0	Genitourin.	1.67713	0.745992	(1.5,2.0]	2013.61	NormalActivityAndWork KPS 80-100	Renal Cell Carcinoma	0.120462	(56-67]	0	NA	NA
974	979	patient_633	patient_633	66.3479	M	20	Frontal	0.22	0	NA						0	0	160	NA	0	0		NA	FALSE	1	160.542	Malignant melanoma	Skin (excluding basal and squamous) - Melanoma-skin	Skin	Melanoma	90	GK	160	1	0.439527	0	Skin	0.748988	-0.416986	(0.5,1.0]	2013.62	NormalActivityAndWork KPS 80-100	Melanoma	0.438044	(56-67]	0	NA	NA
975	980		patient_633	66.3479	M	20	Frontal	0.54	0	NA						0	0	160	NA	0	0		NA	FALSE	1	160.542	Malignant melanoma	Skin (excluding basal and squamous) - Melanoma-skin	Skin	Melanoma	90	GK	160	1	0.439527	0	Skin	1.01033	0.0148326	(1.0,1.5]	2013.62	NormalActivityAndWork KPS 80-100	Melanoma	0.438044	(56-67]	0	NA	NA
976	981	patient_634	patient_634	54.0959	M	20	Parietal	0.51	0	NA						0	0	991	NA	0	0		NA	FALSE	1	1043.45	Adenocarcinoma of prostate;M-Y1973;WHO Grade=0	Genital system - Prostate	Genitourin.	Other	90	GK	991	1	2.85673	0	Genitourin.	0.991267	-0.0126548	(0.5,1.0]	2013.63	NormalActivityAndWork KPS 80-100	Other	2.71314	(15-56]	0	NA	NA
977	982		patient_634	54.0959	M	20	Occipital	1.77	1	898	Radiation necrosis on pathology					1	0	898	NA	0	1	1	898	FALSE	1	1043.45	Adenocarcinoma of prostate;M-Y1973;WHO Grade=0	Genital system - Prostate	Genitourin.	Other	90	GK	898	1	2.85673	0	Genitourin.	1.50081	0.585739	(1.5,2.0]	2013.63	NormalActivityAndWork KPS 80-100	Other	2.45852	(15-56]	0	NA	NA
978	983		patient_634	54.0959	M	24	Cerebellum	0.02	0	NA						0	0	991	NA	0	0		NA	FALSE	1	1043.45	Adenocarcinoma of prostate;M-Y1973;WHO Grade=0	Genital system - Prostate	Genitourin.	Other	90	GK	991	1	2.85673	0	Genitourin.	0.336778	-1.57013	(0.0,0.5]	2013.63	NormalActivityAndWork KPS 80-100	Other	2.71314	(15-56]	0	NA	NA
979	984	patient_635	patient_635	65.1041	F	20	Frontal	0.01	0	NA						0	0	356	NA	0	0		NA	FALSE	1	364.5	Non-small cell carcinoma	Respiratory system - Lung and bronchus	Respiratory	NSCLC	90	GK	356	1	0.997919	0	Respiratory	0.267301	-1.90346	(0.0,0.5]	2013.64	NormalActivityAndWork KPS 80-100	NSCLC	0.974648	(56-67]	0	NA	NA
980	985		patient_635	65.1041	F	15	Cerebellum	4.26	1	287	Clinically and radiographically defined failure	sustained increase in size, peritumoral edema concerning for disease recurrence	Yes	Yes	Hospice	0	1	287	NA	0	0		NA	FALSE	1	364.5	Non-small cell carcinoma	Respiratory system - Lung and bronchus	Respiratory	NSCLC	90	GK	287	1	0.997919	1	Respiratory	2.01127	1.00811	(2.0,2.5]	2013.64	NormalActivityAndWork KPS 80-100	NSCLC	0.785742	(56-67]	0	NA	NA
981	986	patient_636	patient_636	>89	F	20	Parietal	7.97	0	NA						0	0	139	NA	0	0		NA	FALSE	1	141.604	Follicular carcinoma	Endocrine system - Thyroid	Thyroid	Other	80	GK	139	1	0.38768	0	Thyroid	2.4783	1.30935	(2.0,2.5]	2013.65	NormalActivityAndWork KPS 80-100	Other	0.380551	(67-95]	0	NA	NA
982	987		patient_636	94.4986	F	15	Frontal	0.03	0	NA						0	0	139	NA	0	0		NA	FALSE	1	141.604	Follicular carcinoma	Endocrine system - Thyroid	Thyroid	Other	80	GK	139	1	0.38768	0	Thyroid	0.385515	-1.37514	(0.0,0.5]	2013.65	NormalActivityAndWork KPS 80-100	Other	0.380551	(67-95]	0	NA	NA
983	988	patient_637	patient_637	61.4192	M	16	Occipital	4.33	0	NA						0	0	516	NA	0	0		NA	FALSE	1	562.438	ADENOCARCINOMA/Adenocarcinoma in situ	Digestive system - Colon	GI	Other	90	GK	516	1	1.53983	0	GI	2.02223	1.01594	(2.0,2.5]	2013.66	NormalActivityAndWork KPS 80-100	Other	1.41269	(56-67]	0	NA	NA
984	989		patient_637	61.4192	M	18	Cerebellum	1.19	0	NA						0	0	516	NA	0	0		NA	FALSE	1	562.438	ADENOCARCINOMA/Adenocarcinoma in situ	Digestive system - Colon	GI	Other	90	GK	516	1	1.53983	0	GI	1.31477	0.394809	(1.0,1.5]	2013.66	NormalActivityAndWork KPS 80-100	Other	1.41269	(56-67]	0	NA	NA
985	990	patient_638	patient_638	36.3918	F	20	Frontal	2.98	0	NA						0	0	23	NA	0	0		NA	FALSE	1	30.6667	Malignant melanoma	Skin (excluding basal and squamous) - Melanoma-skin	Skin	Melanoma	90	GK	23	1	0.0839585	0	Skin	1.78542	0.83626	(1.5,2.0]	2013.69	NormalActivityAndWork KPS 80-100	Melanoma	0.0629688	(15-56]	0	NA	NA
986	991	patient_639	patient_639	35.3699	M	20	Frontal	0.69	0	NA						0	0	3060	NA	0	0		NA	FALSE	0	3061.61	Malignant melanoma	Skin (excluding basal and squamous) - Melanoma-skin	Skin	Melanoma	100	GK	3060	0	8.38201	0	Skin	1.09635	0.132712	(1.0,1.5]	2013.69	NormalActivityAndWork KPS 80-100	Melanoma	8.37759	(15-56]	0	NA	NA
987	992	patient_640	patient_640	62.1205	M	17	Thalamus	4.4	0	NA						0	0	217	NA	0	0		NA	FALSE	1	217.438	Squamous cell carcinoma in situ	Digestive system - Esophagus	GI	Other	90	GK	217	1	0.595295	0	GI	2.03307	1.02366	(2.0,2.5]	2013.7	NormalActivityAndWork KPS 80-100	Other	0.594097	(56-67]	0	NA	NA
988	993		patient_640	62.1205	M	24	Temporal	0.02	0	NA						0	0	217	NA	0	0		NA	FALSE	1	217.438	Squamous cell carcinoma in situ	Digestive system - Esophagus	GI	Other	90	GK	217	1	0.595295	0	GI	0.336778	-1.57013	(0.0,0.5]	2013.7	NormalActivityAndWork KPS 80-100	Other	0.594097	(56-67]	0	NA	NA
989	994		patient_640	62.1205	M	24	Cerebellum	0.01	0	NA						0	0	217	NA	0	0		NA	FALSE	1	217.438	Squamous cell carcinoma in situ	Digestive system - Esophagus	GI	Other	90	GK	217	1	0.595295	0	GI	0.267301	-1.90346	(0.0,0.5]	2013.7	NormalActivityAndWork KPS 80-100	Other	0.594097	(56-67]	0	NA	NA
990	995	patient_641	patient_641	78.1096	M	17	Frontal	5.98	0	NA						0	0	1040	NA	0	0		NA	FALSE	1	1208.62	Papillary carcinoma	Respiratory system - Lung and bronchus	Respiratory	Other	90	GK	1040	1	3.30894	0	Respiratory	2.252	1.1712	(2.0,2.5]	2013.7	NormalActivityAndWork KPS 80-100	Other	2.84729	(67-95]	0	NA	NA
991	996	patient_642	patient_642	68.4822	M	20	Basal Ganglia	0.84	0	NA						0	0	77	NA	0	0		NA	FALSE	1	77.7917	Non-small cell carcinoma	Respiratory system - Lung and bronchus	Respiratory	NSCLC	90	GK	77	1	0.212976	0	Respiratory	1.17065	0.227309	(1.0,1.5]	2013.71	NormalActivityAndWork KPS 80-100	NSCLC	0.210809	(67-95]	0	NA	NA
992	997		patient_642	68.4822	M	20	Occipital	0.41	0	NA						0	0	77	NA	0	0		NA	FALSE	1	77.7917	Non-small cell carcinoma	Respiratory system - Lung and bronchus	Respiratory	NSCLC	90	GK	77	1	0.212976	0	Respiratory	0.921712	-0.117613	(0.5,1.0]	2013.71	NormalActivityAndWork KPS 80-100	NSCLC	0.210809	(67-95]	0	NA	NA
993	998	patient_643	patient_643	46.5863	M	16	Frontal	4.83	0	NA						0	0	32	NA	0	0		NA	FALSE	1	37.5833	Renal cell carcinoma	Urinary System - Kidney and renal pelvis	Genitourin.	Renal Cell Carcinoma	80	GK	32	1	0.102895	0	Genitourin.	2.09725	1.0685	(2.0,2.5]	2013.73	NormalActivityAndWork KPS 80-100	Renal Cell Carcinoma	0.0876088	(15-56]	0	NA	NA
994	999	patient_644	patient_644	52.5534	M	15	Parietal	5.28	0	NA						0	0	131	NA	0	0		NA	FALSE	1	133.562	Renal cell carcinoma	Urinary System - Kidney and renal pelvis	Genitourin.	Renal Cell Carcinoma	80	GK	131	1	0.365664	0	Genitourin.	2.16045	1.11133	(2.0,2.5]	2013.74	NormalActivityAndWork KPS 80-100	Renal Cell Carcinoma	0.358649	(15-56]	0	NA	NA
995	1000	patient_645	patient_645	42.2986	F	19	Cerebellum	3.01	0	NA						0	0	568	NA	1	0		NA	TRUE	1	574.458	Breast carcinoma, ductal type	Breast	Breast	Breast	90	GK	218	1	1.57274	0	Breast	1.79139	0.841077	(1.5,2.0]	2013.75	NormalActivityAndWork KPS 80-100	Breast	1.55506	(15-56]	1	19849	218
996	1001		patient_645	42.2986	F	20	Cerebellum	0.05	0	NA						0	0	568	NA	1	0		NA	TRUE	1	574.458	Breast carcinoma, ductal type	Breast	Breast	Breast	90	GK	218	1	1.57274	0	Breast	0.457078	-1.12949	(0.0,0.5]	2013.75	NormalActivityAndWork KPS 80-100	Breast	1.55506	(15-56]	1	19849	218
997	1002		patient_645	42.2986	F	20	Cerebellum	0.03	0	NA						0	0	568	NA	1	0		NA	TRUE	1	574.458	Breast carcinoma, ductal type	Breast	Breast	Breast	90	GK	218	1	1.57274	0	Breast	0.385515	-1.37514	(0.0,0.5]	2013.75	NormalActivityAndWork KPS 80-100	Breast	1.55506	(15-56]	1	19849	218
998	1003	patient_646	patient_646	59.9644	F	20	Temporal	1.57	0	NA						0	0	3131	NA	0	0		NA	FALSE	0	3222.42	Adenocarcinoma, unclassified	Respiratory system - Lung and bronchus	Respiratory	NSCLC	90	GK	3131	0	8.82225	0	Respiratory	1.44201	0.528077	(1.0,1.5]	2013.75	NormalActivityAndWork KPS 80-100	NSCLC	8.57198	(56-67]	0	NA	NA
999	1004	patient_647	patient_647	51.2301	F	17	Frontal	6.19	0	NA						0	0	2552	NA	0	0		NA	FALSE	0	3183.58	Malignant melanoma	Skin (excluding basal and squamous) - Melanoma-skin	Skin	Melanoma	90	GK	2552	0	8.71594	0	Skin	2.27805	1.1878	(2.0,2.5]	2013.75	NormalActivityAndWork KPS 80-100	Melanoma	6.9868	(15-56]	0	NA	NA
1000	1005		patient_647	51.2301	F	22	Frontal	0.03	0	NA						0	0	2552	NA	0	0		NA	FALSE	0	3183.58	Malignant melanoma	Skin (excluding basal and squamous) - Melanoma-skin	Skin	Melanoma	90	GK	2552	0	8.71594	0	Skin	0.385515	-1.37514	(0.0,0.5]	2013.75	NormalActivityAndWork KPS 80-100	Melanoma	6.9868	(15-56]	0	NA	NA
1001	1006	patient_648	patient_648	56.2055	M	17	Thalamus	4.76	0	NA						0	0	510	NA	0	0		NA	TRUE	1	525.354	Malignant melanoma	Skin (excluding basal and squamous) - Melanoma-skin	Skin	Melanoma	90	GK	207	1	1.4383	0	Skin	2.08707	1.06148	(2.0,2.5]	2013.75	NormalActivityAndWork KPS 80-100	Melanoma	1.39627	(56-67]	1	19841	207
1002	1007		patient_648	56.2055	M	20	Temporal	1.32	0	NA						0	0	510	NA	0	0		NA	TRUE	1	525.354	Malignant melanoma	Skin (excluding basal and squamous) - Melanoma-skin	Skin	Melanoma	90	GK	207	1	1.4383	0	Skin	1.361	0.444668	(1.0,1.5]	2013.75	NormalActivityAndWork KPS 80-100	Melanoma	1.39627	(56-67]	1	19841	207
1003	1008	patient_649	patient_649	76.337	M	18	Cerebellum	8.29	0	NA						0	0	285	NA	0	0		NA	FALSE	0	2727.42	Adenocarcinoma, unclassified	Respiratory system - Lung and bronchus	Respiratory	NSCLC	90	GK	285	0	7.46706	0	Respiratory	2.51103	1.32828	(2.5,3.0]	2013.77	NormalActivityAndWork KPS 80-100	NSCLC	0.780266	(67-95]	0	NA	NA
1004	1009	patient_650	patient_650	70.926	F	20	Parietal	0.72	0	NA						0	0	29	NA	1	0		NA	FALSE	1	56.3333	Melanoma in situ	Skin (excluding basal and squamous) - Melanoma-skin	Skin	Other	90	GK	29	1	0.154228	0	Skin	1.11202	0.153178	(1.0,1.5]	2013.78	NormalActivityAndWork KPS 80-100	Other	0.0793955	(67-95]	0	NA	NA
1005	1010		patient_650	70.926	F	14	Cerebellum	4.95	0	NA						0	0	29	NA	1	0		NA	FALSE	1	56.3333	Melanoma in situ	Skin (excluding basal and squamous) - Melanoma-skin	Skin	Other	90	GK	29	1	0.154228	0	Skin	2.11447	1.0803	(2.0,2.5]	2013.78	NormalActivityAndWork KPS 80-100	Other	0.0793955	(67-95]	0	NA	NA
1006	1011		patient_650	70.926	F	22	Cerebellum	0.1	0	NA						0	0	29	NA	1	0		NA	FALSE	1	56.3333	Melanoma in situ	Skin (excluding basal and squamous) - Melanoma-skin	Skin	Other	90	GK	29	1	0.154228	0	Skin	0.575882	-0.796154	(0.5,1.0]	2013.78	NormalActivityAndWork KPS 80-100	Other	0.0793955	(67-95]	0	NA	NA
1007	1012	patient_651	patient_651	77.7452	F	20	Frontal	2.33	0	NA						0	0	53	NA	0	0		NA	FALSE	1	169.5	Adenocarcinoma, unclassified	Respiratory system - Lung and bronchus	Respiratory	NSCLC	80	GK	53	1	0.464053	0	Respiratory	1.64482	0.717932	(1.5,2.0]	2013.78	NormalActivityAndWork KPS 80-100	NSCLC	0.145102	(67-95]	0	NA	NA
1008	1013		patient_651	77.7452	F	20	Parietal	0.05	0	NA						0	0	53	NA	0	0		NA	FALSE	1	169.5	Adenocarcinoma, unclassified	Respiratory system - Lung and bronchus	Respiratory	NSCLC	80	GK	53	1	0.464053	0	Respiratory	0.457078	-1.12949	(0.0,0.5]	2013.78	NormalActivityAndWork KPS 80-100	NSCLC	0.145102	(67-95]	0	NA	NA
1009	1014	patient_652	patient_652	74.2822	M	20	Frontal	1.63	1	427	Tumor progression on pathology					0	1	427	5	0	1	0	427	FALSE	1	1581.35	Malignant melanoma	Skin (excluding basal and squamous) - Melanoma-skin	Skin	Melanoma	90	GK	427	1	4.32939	1	Skin	1.46015	0.546113	(1.0,1.5]	2013.79	NormalActivityAndWork KPS 80-100	Melanoma	1.16903	(67-95]	0	NA	NA
1010	1015	patient_653	patient_653	61.3753	M	19	Parietal	4.73	0	NA						0	0	854	NA	0	0		NA	TRUE	1	885.438	Adenocarcinoma, unclassified	Respiratory system - Lung and bronchus	Respiratory	NSCLC	100	GK	331	1	2.42413	0	Respiratory	2.08267	1.05844	(2.0,2.5]	2013.79	NormalActivityAndWork KPS 80-100	NSCLC	2.33806	(56-67]	1	19977	331
1011	1016		patient_653	61.3753	M	20	Parietal	0.99	0	NA						0	0	854	NA	0	0		NA	TRUE	1	885.438	Adenocarcinoma, unclassified	Respiratory system - Lung and bronchus	Respiratory	NSCLC	100	GK	331	1	2.42413	0	Respiratory	1.23655	0.306322	(1.0,1.5]	2013.79	NormalActivityAndWork KPS 80-100	NSCLC	2.33806	(56-67]	1	19977	331
1012	1017		patient_653	61.3753	M	22	Cerebellum	0.01	0	NA						0	0	854	NA	0	0		NA	TRUE	1	885.438	Adenocarcinoma, unclassified	Respiratory system - Lung and bronchus	Respiratory	NSCLC	100	GK	331	1	2.42413	0	Respiratory	0.267301	-1.90346	(0.0,0.5]	2013.79	NormalActivityAndWork KPS 80-100	NSCLC	2.33806	(56-67]	1	19977	331
1013	1018	patient_654	patient_654	39.4411	F	18	Cerebellum	1.94	0	NA						0	0	2279	NA	0	0		NA	FALSE	0	2279.48	Breast carcinoma, ductal type	Breast	Breast	Breast	90	GK	2279	0	6.2407	0	Breast	1.54739	0.629841	(1.5,2.0]	2013.79	NormalActivityAndWork KPS 80-100	Breast	6.23939	(15-56]	0	NA	NA
1014	1019		patient_654	39.4411	F	18	Cerebellum	0.91	0	NA						0	0	2279	NA	0	0		NA	FALSE	0	2279.48	Breast carcinoma, ductal type	Breast	Breast	Breast	90	GK	2279	0	6.2407	0	Breast	1.2023	0.265802	(1.0,1.5]	2013.79	NormalActivityAndWork KPS 80-100	Breast	6.23939	(15-56]	0	NA	NA
1015	1020	patient_655	patient_655	65.4877	M	19	Cerebellum	4.72	0	NA						0	0	138	NA	0	0		NA	FALSE	1	158.708	Adenocarcinoma, unclassified	Respiratory system - Lung and bronchus	Respiratory	NSCLC	90	GK	138	1	0.434508	0	Respiratory	2.0812	1.05742	(2.0,2.5]	2013.81	NormalActivityAndWork KPS 80-100	NSCLC	0.377813	(56-67]	0	NA	NA
1016	1021	patient_656	patient_656	58.0301	F	18	Cerebellum	4.29	0	NA						0	0	20	NA	0	0		NA	FALSE	1	76.5625	Non-small cell carcinoma	Respiratory system - Lung and bronchus	Respiratory	NSCLC	90	GK	20	1	0.209611	0	Respiratory	2.01598	1.01148	(2.0,2.5]	2013.81	NormalActivityAndWork KPS 80-100	NSCLC	0.0547555	(56-67]	0	NA	NA
1017	1022		patient_656	58.0301	F	20	Temporal	0.46	0	NA						0	0	20	NA	0	0		NA	FALSE	1	76.5625	Non-small cell carcinoma	Respiratory system - Lung and bronchus	Respiratory	NSCLC	90	GK	20	1	0.209611	0	Respiratory	0.957752	-0.062276	(0.5,1.0]	2013.81	NormalActivityAndWork KPS 80-100	NSCLC	0.0547555	(56-67]	0	NA	NA
1018	1023	patient_657	patient_657	55.9041	F	20	Frontal	0.86	0	NA						0	0	157	NA	0	0		NA	FALSE	1	158.528	ADENOCARCINOMA/Adenocarcinoma in situ	Respiratory system - Lung and bronchus	Respiratory	NSCLC	90	GK	157	1	0.434014	0	Respiratory	1.17987	0.238625	(1.0,1.5]	2013.81	NormalActivityAndWork KPS 80-100	NSCLC	0.429831	(15-56]	0	NA	NA
1019	1024	patient_658	patient_658	72.1507	F	20	Parietal	0.56	0	NA						0	0	323	NA	0	0		NA	TRUE	1	337.677	Adenocarcinoma, unclassified	Respiratory system - Lung and bronchus	Respiratory	NSCLC	100	GK	277	1	0.924484	0	Respiratory	1.02266	0.0323217	(1.0,1.5]	2013.83	NormalActivityAndWork KPS 80-100	NSCLC	0.884302	(67-95]	1	19939	277
1020	1025		patient_658	72.1507	F	18	Parietal	2.54	0	NA						0	0	323	NA	0	0		NA	TRUE	1	337.677	Adenocarcinoma, unclassified	Respiratory system - Lung and bronchus	Respiratory	NSCLC	100	GK	277	1	0.924484	0	Respiratory	1.69282	0.759432	(1.5,2.0]	2013.83	NormalActivityAndWork KPS 80-100	NSCLC	0.884302	(67-95]	1	19939	277
1021	1026		patient_658	72.1507	F	18	Parietal	2.86	0	NA						0	0	323	NA	0	0		NA	TRUE	1	337.677	Adenocarcinoma, unclassified	Respiratory system - Lung and bronchus	Respiratory	NSCLC	100	GK	277	1	0.924484	0	Respiratory	1.76112	0.816494	(1.5,2.0]	2013.83	NormalActivityAndWork KPS 80-100	NSCLC	0.884302	(67-95]	1	19939	277
1022	1027	patient_659	patient_659	67.8712	M	18	Frontal	7.03	0	NA						0	0	34	NA	0	0		NA	FALSE	1	109.375	Transitional cell carcinoma	Urinary System - Urinary bladder	Genitourin.	Other	70	GK	34	1	0.299444	0	Genitourin.	2.37676	1.249	(2.0,2.5]	2013.77	UnableToWorkOrSelfCare KPS 0-70	Other	0.0930844	(67-95]	0	NA	NA
1023	1028		patient_659	67.8712	M	20	Cerebellum	0.19	0	NA						0	0	34	NA	0	0		NA	FALSE	1	109.375	Transitional cell carcinoma	Urinary System - Urinary bladder	Genitourin.	Other	70	GK	34	1	0.299444	0	Genitourin.	0.713266	-0.487487	(0.5,1.0]	2013.77	UnableToWorkOrSelfCare KPS 0-70	Other	0.0930844	(67-95]	0	NA	NA
1024	1029	patient_660	patient_660	61.2658	M	20	Frontal	0.64	0	NA						0	0	194	NA	1	0		NA	FALSE	1	194.458	Adenocarcinoma, unclassified	Respiratory system - Lung and bronchus	Respiratory	NSCLC	100	GK	194	1	0.532383	0	Respiratory	1.0692	0.0965367	(1.0,1.5]	2013.83	NormalActivityAndWork KPS 80-100	NSCLC	0.531129	(56-67]	0	NA	NA
1025	1030		patient_660	61.2658	M	20	Parietal	1.85	0	NA						0	0	194	NA	1	0		NA	FALSE	1	194.458	Adenocarcinoma, unclassified	Respiratory system - Lung and bronchus	Respiratory	NSCLC	100	GK	194	1	0.532383	0	Respiratory	1.52309	0.606997	(1.5,2.0]	2013.83	NormalActivityAndWork KPS 80-100	NSCLC	0.531129	(56-67]	0	NA	NA
1026	1031		patient_660	61.2658	M	17	Cerebellum	3.32	0	NA						0	0	194	NA	1	0		NA	FALSE	1	194.458	Adenocarcinoma, unclassified	Respiratory system - Lung and bronchus	Respiratory	NSCLC	100	GK	194	1	0.532383	0	Respiratory	1.85089	0.888217	(1.5,2.0]	2013.83	NormalActivityAndWork KPS 80-100	NSCLC	0.531129	(56-67]	0	NA	NA
1027	1032	patient_661	patient_661	62.7507	F	18	Frontal	4.18	1	1668	Clinically and radiographically defined failure	ABTI: viable tumor	Yes	Yes	referred for resection	0	1	1668	NA	0	0		NA	FALSE	1	1682.72	Adenocarcinoma, unclassified	Respiratory system - Lung and bronchus	Respiratory	NSCLC	100	GK	1668	1	4.60691	1	Respiratory	1.9986	0.99899	(1.5,2.0]	2013.84	NormalActivityAndWork KPS 80-100	NSCLC	4.56661	(56-67]	0	NA	NA
1028	1033	patient_662	patient_662	72.3589	M	19	Temporal	1.45	0	NA						0	0	129	NA	0	0		NA	FALSE	1	154.521	Malignant melanoma	Skin (excluding basal and squamous) - Melanoma-skin	Skin	Melanoma	90	GK	129	1	0.423043	0	Skin	1.40429	0.48984	(1.0,1.5]	2013.87	NormalActivityAndWork KPS 80-100	Melanoma	0.353173	(67-95]	0	NA	NA
1029	1034	patient_663	patient_663	57.611	F	20	Temporal	0.82	0	NA						0	0	385	NA	0	0		NA	FALSE	1	387.375	Malignant melanoma	Skin (excluding basal and squamous) - Melanoma-skin	Skin	Melanoma	80	GK	385	1	1.06055	0	Skin	1.16128	0.215721	(1.0,1.5]	2013.88	NormalActivityAndWork KPS 80-100	Melanoma	1.05404	(56-67]	0	NA	NA
1030	1035		patient_663	57.611	F	20	Temporal	0.11	0	NA						0	0	385	NA	0	0		NA	FALSE	1	387.375	Malignant melanoma	Skin (excluding basal and squamous) - Melanoma-skin	Skin	Melanoma	80	GK	385	1	1.06055	0	Skin	0.594472	-0.750319	(0.5,1.0]	2013.88	NormalActivityAndWork KPS 80-100	Melanoma	1.05404	(56-67]	0	NA	NA
1031	1036		patient_663	57.611	F	20	Basal Ganglia	0.06	0	NA						0	0	385	NA	0	0		NA	FALSE	1	387.375	Malignant melanoma	Skin (excluding basal and squamous) - Melanoma-skin	Skin	Melanoma	80	GK	385	1	1.06055	0	Skin	0.485718	-1.04181	(0.0,0.5]	2013.88	NormalActivityAndWork KPS 80-100	Melanoma	1.05404	(56-67]	0	NA	NA
1032	1037	patient_664	patient_664	70.9918	F	18	Parietal	7.6	0	NA						0	0	2065	NA	0	0		NA	FALSE	0	2472.5	Malignant melanoma	Skin (excluding basal and squamous) - Melanoma-skin	Skin	Melanoma	90	GK	2065	0	6.76915	0	Skin	2.43934	1.28649	(2.0,2.5]	2013.88	NormalActivityAndWork KPS 80-100	Melanoma	5.65351	(67-95]	0	NA	NA
1033	1038	patient_665	patient_665	58.3452	M	20	Frontal	0.67	0	NA						0	0	139	NA	0	0		NA	FALSE	1	140.562	Non-small cell carcinoma	Respiratory system - Lung and bronchus	Respiratory	NSCLC	90	GK	139	1	0.384829	0	Respiratory	1.08566	0.118566	(1.0,1.5]	2013.89	NormalActivityAndWork KPS 80-100	NSCLC	0.380551	(56-67]	0	NA	NA
1034	1039	patient_666	patient_666	56.926	F	20	Frontal	1.38	0	NA						0	0	432	NA	0	0		NA	FALSE	0	442.542	Renal cell carcinoma	Urinary System - Kidney and renal pelvis	Genitourin.	Renal Cell Carcinoma	90	GK	432	0	1.21158	0	Genitourin.	1.38132	0.466045	(1.0,1.5]	2013.89	NormalActivityAndWork KPS 80-100	Renal Cell Carcinoma	1.18272	(56-67]	0	NA	NA
1035	1040	patient_667	patient_667	66.1178	F	20	Temporal	1.09	0	NA						0	0	1443	NA	0	0		NA	FALSE	1	1617.7	Renal cell carcinoma	Urinary System - Kidney and renal pelvis	Genitourin.	Renal Cell Carcinoma	90	GK	1443	1	4.42889	0	Genitourin.	1.27686	0.352598	(1.0,1.5]	2013.9	NormalActivityAndWork KPS 80-100	Renal Cell Carcinoma	3.95061	(56-67]	0	NA	NA
1036	1041	patient_668	patient_668	56.1068	F	20	Thalamus	1.61	0	NA						0	0	491	NA	1	0		NA	FALSE	1	491.833	Adenocarcinoma, unclassified	Respiratory system - Lung and bronchus	Respiratory	NSCLC	90	GK	491	1	1.34653	0	Respiratory	1.45415	0.540176	(1.0,1.5]	2013.91	NormalActivityAndWork KPS 80-100	NSCLC	1.34425	(56-67]	0	NA	NA
1037	1042		patient_668	56.1068	F	20	Cerebellum	0.18	0	NA						0	0	491	NA	1	0		NA	FALSE	1	491.833	Adenocarcinoma, unclassified	Respiratory system - Lung and bronchus	Respiratory	NSCLC	90	GK	491	1	1.34653	0	Respiratory	0.700527	-0.513488	(0.5,1.0]	2013.91	NormalActivityAndWork KPS 80-100	NSCLC	1.34425	(56-67]	0	NA	NA
1038	1043		patient_668	56.1068	F	15	Parietal	0.32	0	NA						0	0	491	NA	1	0		NA	FALSE	1	491.833	Adenocarcinoma, unclassified	Respiratory system - Lung and bronchus	Respiratory	NSCLC	90	GK	491	1	1.34653	0	Respiratory	0.848628	-0.236797	(0.5,1.0]	2013.91	NormalActivityAndWork KPS 80-100	NSCLC	1.34425	(56-67]	0	NA	NA
1039	1044	patient_669	patient_669	51.8247	M	20	Frontal	0.53	0	NA						0	0	220	NA	0	0		NA	FALSE	1	324.396	Leiomyosarcoma	Bones and joints	Bones and joints	Other	100	GK	220	1	0.888123	0	Other	1.00406	0.00584355	(1.0,1.5]	2013.92	NormalActivityAndWork KPS 80-100	Other	0.602311	(15-56]	0	NA	NA
1040	1045	patient_670	patient_670	53.8986	M	20	Parietal	1.38	1	44	Post-SRS hemorrhage requiring surgery					1	0	44	NA	0	1	0	44	FALSE	1	266.646	Melanoma in situ	Skin (excluding basal and squamous) - Melanoma-skin	Skin	Other	90	GK	233	1	0.730017	0	Skin	1.38132	0.466045	(1.0,1.5]	2013.94	NormalActivityAndWork KPS 80-100	Other	0.120462	(15-56]	1	19936	233
1041	1046		patient_670	53.8986	M	20	Frontal	0.14	0	NA						0	0	265	NA	0	0		NA	TRUE	1	266.646	Melanoma in situ	Skin (excluding basal and squamous) - Melanoma-skin	Skin	Other	90	GK	233	1	0.730017	0	Skin	0.644233	-0.634345	(0.5,1.0]	2013.94	NormalActivityAndWork KPS 80-100	Other	0.725511	(15-56]	1	19936	233
1042	1047	patient_671	patient_671	51.8082	F	20	Parietal	3.12	0	NA						0	0	601	NA	0	0		NA	FALSE	1	637.639	Carcinoma	unclear which tumor to link to	Unk	Other	80	GK	601	1	1.74571	0	Other	1.81295	0.858337	(1.5,2.0]	2013.96	NormalActivityAndWork KPS 80-100	Other	1.6454	(15-56]	0	NA	NA
1043	1048		patient_671	51.8082	F	20	Frontal	0.05	0	NA						0	0	601	NA	0	0		NA	FALSE	1	637.639	Carcinoma	unclear which tumor to link to	Unk	Other	80	GK	601	1	1.74571	0	Other	0.457078	-1.12949	(0.0,0.5]	2013.96	NormalActivityAndWork KPS 80-100	Other	1.6454	(15-56]	0	NA	NA
1044	1049	patient_672	patient_672	57.5096	M	14	Brain Stem	2.05	0	NA						0	0	999	NA	0	0		NA	FALSE	0	1006.75	Malignant melanoma	Skin (excluding basal and squamous) - Melanoma-skin	Skin	Melanoma	80	GK	999	0	2.75626	0	Skin	1.5761	0.656363	(1.5,2.0]	2013.96	NormalActivityAndWork KPS 80-100	Melanoma	2.73504	(56-67]	0	NA	NA
1045	1050	patient_673	patient_673	70.9096	F	20	Temporal	1.22	0	NA						0	0	998	NA	0	0		NA	FALSE	1	1035.42	Breast carcinoma, ductal type	Breast	Breast	Breast	80	GK	998	1	2.83474	0	Breast	1.32573	0.406783	(1.0,1.5]	2013.97	NormalActivityAndWork KPS 80-100	Breast	2.7323	(67-95]	0	NA	NA
1046	1051		patient_673	70.9096	F	20	Skull	0.66	0	NA						0	0	998	NA	0	0		NA	FALSE	1	1035.42	Breast carcinoma, ductal type	Breast	Breast	Breast	80	GK	998	1	2.83474	0	Breast	1.08023	0.111335	(1.0,1.5]	2013.97	NormalActivityAndWork KPS 80-100	Breast	2.7323	(67-95]	0	NA	NA
1047	1052	patient_674	patient_674	47.4274	F	20	Frontal	1.1	0	NA						0	0	168	NA	0	0		NA	FALSE	1	189.365	ADENOCARCINOMA/Adenocarcinoma in situ	Respiratory system - Lung and bronchus	Respiratory	NSCLC	100	GK	168	1	0.518438	0	Respiratory	1.28075	0.35699	(1.0,1.5]	2013.97	NormalActivityAndWork KPS 80-100	NSCLC	0.459946	(15-56]	0	NA	NA
1048	1053	patient_675	patient_675	60.7808	F	20	Occipital	0.29	0	NA						0	0	43	NA	0	0		NA	FALSE	1	87.3333	Non-small cell carcinoma	Respiratory system - Lung and bronchus	Respiratory	NSCLC	70	GK	43	1	0.239099	0	Respiratory	0.821233	-0.284136	(0.5,1.0]	2014.02	UnableToWorkOrSelfCare KPS 0-70	NSCLC	0.117724	(56-67]	0	NA	NA
1049	1054	patient_676	patient_676	46.4082	F	20	Frontal	0.71	0	NA						0	0	383	NA	0	0		NA	FALSE	1	443	Breast carcinoma, ductal type	Breast	Breast	Breast	80	GK	383	1	1.21283	0	Breast	1.10684	0.146452	(1.0,1.5]	2014.04	NormalActivityAndWork KPS 80-100	Breast	1.04857	(15-56]	0	NA	NA
1050	1055		patient_676	46.4082	F	20	Parietal	0.19	0	NA						0	0	383	NA	0	0		NA	FALSE	1	443	Breast carcinoma, ductal type	Breast	Breast	Breast	80	GK	383	1	1.21283	0	Breast	0.713266	-0.487487	(0.5,1.0]	2014.04	NormalActivityAndWork KPS 80-100	Breast	1.04857	(15-56]	0	NA	NA
1051	1056		patient_676	46.4082	F	20	Cerebellum	0.23	0	NA						0	0	383	NA	0	0		NA	FALSE	1	443	Breast carcinoma, ductal type	Breast	Breast	Breast	80	GK	383	1	1.21283	0	Breast	0.760168	-0.395609	(0.5,1.0]	2014.04	NormalActivityAndWork KPS 80-100	Breast	1.04857	(15-56]	0	NA	NA
1052	1057	patient_677	patient_677	66.8767	F	20	Frontal	1.46	1	59	Post-SRS hemorrhage requiring surgery					1	0	59	NA	0	1	0	59	FALSE	1	105.469	Malignant melanoma	Skin (excluding basal and squamous) - Melanoma-skin	Skin	Melanoma	90	GK	59	1	0.28875	0	Skin	1.40751	0.493145	(1.0,1.5]	2014.06	NormalActivityAndWork KPS 80-100	Melanoma	0.161529	(56-67]	0	NA	NA
1053	1058		patient_677	66.8767	F	20	Parietal	0.06	0	NA						0	0	87	NA	0	0		NA	FALSE	1	105.469	Malignant melanoma	Skin (excluding basal and squamous) - Melanoma-skin	Skin	Melanoma	90	GK	87	1	0.28875	0	Skin	0.485718	-1.04181	(0.0,0.5]	2014.06	NormalActivityAndWork KPS 80-100	Melanoma	0.238186	(56-67]	0	NA	NA
1054	1059	patient_678	patient_678	61.6877	F	18	Occipital	5.51	0	NA						0	0	3029	NA	0	0		NA	FALSE	0	3178.61	Breast carcinoma, ductal type	Breast	Breast	Breast	90	GK	3029	0	8.70233	0	Breast	2.19138	1.13184	(2.0,2.5]	2014.06	NormalActivityAndWork KPS 80-100	Breast	8.29272	(56-67]	0	NA	NA
1055	1060	patient_679	patient_679	52.537	F	18	Frontal	4.55	0	NA						0	0	140	NA	0	0		NA	FALSE	1	140.333	Adenocarcinoma, unclassified	Digestive system - Colon	GI	Other	80	GK	140	1	0.384201	0	GI	2.05591	1.03978	(2.0,2.5]	2014.06	NormalActivityAndWork KPS 80-100	Other	0.383289	(15-56]	0	NA	NA
1056	1061	patient_680	patient_680	53.7397	M	18	Cerebellum	6.05	0	NA						0	0	35	NA	0	0		NA	FALSE	1	229	Non-small cell carcinoma	Respiratory system - Lung and bronchus	Respiratory	NSCLC	80	GK	35	1	0.626951	0	Respiratory	2.26075	1.1768	(2.0,2.5]	2014.06	NormalActivityAndWork KPS 80-100	NSCLC	0.0958222	(15-56]	0	NA	NA
1057	1062	patient_681	patient_681	48.8329	M	19	Frontal	7.21	0	NA						0	0	86	NA	0	0		NA	FALSE	0	87.375	Malignant melanoma	Skin (excluding basal and squamous) - Melanoma-skin	Skin	Melanoma	100	GK	86	0	0.239213	0	Skin	2.39688	1.26116	(2.0,2.5]	2014.07	NormalActivityAndWork KPS 80-100	Melanoma	0.235449	(15-56]	0	NA	NA
1058	1063		patient_681	48.8329	M	20	Parietal	0.14	0	NA						0	0	86	NA	0	0		NA	FALSE	0	87.375	Malignant melanoma	Skin (excluding basal and squamous) - Melanoma-skin	Skin	Melanoma	100	GK	86	0	0.239213	0	Skin	0.644233	-0.634345	(0.5,1.0]	2014.07	NormalActivityAndWork KPS 80-100	Melanoma	0.235449	(15-56]	0	NA	NA
1059	1064	patient_682	patient_682	53.2849	F	20	Frontal	3.42	0	NA						0	0	1535	NA	0	0		NA	FALSE	0	2799.44	Breast carcinoma, ductal type	Breast	Breast	Breast	90	GK	1535	0	7.66423	0	Breast	1.86929	0.902488	(1.5,2.0]	2014.08	NormalActivityAndWork KPS 80-100	Breast	4.20249	(15-56]	0	NA	NA
1060	1065	patient_683	patient_683	74.8849	M	20	Frontal	0.55	0	NA						0	0	108	NA	0	0		NA	FALSE	1	108.708	Malignant mesothelioma	Respiratory system - Other respiratory organs	Respiratory	Other	90	GK	108	1	0.297619	0	Respiratory	1.01653	0.0236566	(1.0,1.5]	2014.09	NormalActivityAndWork KPS 80-100	Other	0.29568	(67-95]	0	NA	NA
1061	1066		patient_683	74.8849	M	18	Occipital	3.39	1	108	Clinically and radiographically defined failure	peritumoral edema causing delirium	No	Yes	Supportive measures	0	1	108	NA	0	0		NA	FALSE	1	108.708	Malignant mesothelioma	Respiratory system - Other respiratory organs	Respiratory	Other	90	GK	108	1	0.297619	1	Respiratory	1.8638	0.898251	(1.5,2.0]	2014.09	NormalActivityAndWork KPS 80-100	Other	0.29568	(67-95]	0	NA	NA
1062	1067	patient_684	patient_684	31.8301	M	20	Frontal	0.64	0	NA						0	0	1609	NA	0	0		NA	FALSE	0	1611.42	Angiosarcoma	Respiratory system - Lung and bronchus	Respiratory	Other	100	GK	1609	0	4.41172	0	Respiratory	1.0692	0.0965367	(1.0,1.5]	2014.1	NormalActivityAndWork KPS 80-100	Other	4.40508	(15-56]	0	NA	NA
1063	1068	patient_685	patient_685	57.5562	M	19	Temporal	6.44	0	NA						0	0	182	NA	1	0		NA	TRUE	0	189.542	Melanoma in situ	Skin (excluding basal and squamous) - Melanoma-skin	Skin	Other	70	GK	153	0	0.518923	0	Skin	2.30832	1.20684	(2.0,2.5]	2014.1	UnableToWorkOrSelfCare KPS 0-70	Other	0.498275	(56-67]	1	19913	153
1064	1069	patient_686	patient_686	66.7205	F	18	Pineal Region	5.18	0	NA						0	0	1071	NA	0	0		NA	FALSE	1	1071.71	Malignant melanoma	Skin (excluding basal and squamous) - Melanoma-skin	Skin	Melanoma	100	GK	1071	1	2.9341	0	Skin	2.14673	1.10214	(2.0,2.5]	2014.12	NormalActivityAndWork KPS 80-100	Melanoma	2.93216	(56-67]	0	NA	NA
1065	1070	patient_687	patient_687	64.7671	F	20	Frontal	2.74	0	NA						0	0	28	NA	0	0		NA	FALSE	1	28.5417	Papillary carcinoma, follicular variant	Endocrine system - Thyroid	Thyroid	Other	90	GK	28	1	0.0781407	0	Thyroid	1.73614	0.795881	(1.5,2.0]	2014.13	NormalActivityAndWork KPS 80-100	Other	0.0766577	(56-67]	0	NA	NA
1066	1071	patient_688	patient_688	56.1041	F	20	Frontal	3.1	1	2117	Clinically and radiographically defined failure	increase in size, nodularity, and peritumoral edema	Yes	Yes	Systemic treatment to address progression in brain and systemic disease	0	1	2117	NA	0	1	1	2117	FALSE	0	3125.29	Malignant melanoma	Skin (excluding basal and squamous) - Melanoma-skin	Skin	Melanoma	100	GK	2117	0	8.55635	1	Skin	1.80907	0.855245	(1.5,2.0]	2014.16	NormalActivityAndWork KPS 80-100	Melanoma	5.79587	(56-67]	0	NA	NA
1067	1072	patient_689	patient_689	46.6192	F	20	Cerebellum	0.66	0	NA						0	0	928	NA	1	0		NA	TRUE	0	967.604	Serous tumor of low malignant potential	Genital system - Ovary	Ovary	Other	100	GK	441	0	2.64908	0	Other	1.08023	0.111335	(1.0,1.5]	2014.17	NormalActivityAndWork KPS 80-100	Other	2.54066	(15-56]	1	20226	441
1068	1073	patient_690	patient_690	63.2055	M	20	Frontal	0.9	0	NA						0	0	786	NA	1	0		NA	FALSE	1	800.562	Non-small cell carcinoma	Respiratory system - Lung and bronchus	Respiratory	NSCLC	90	GK	786	1	2.19176	0	Respiratory	1.19788	0.260488	(1.0,1.5]	2014.17	NormalActivityAndWork KPS 80-100	NSCLC	2.15189	(56-67]	0	NA	NA
1069	1074		patient_690	63.2055	M	20	Parietal	2.17	0	NA						0	0	786	NA	1	0		NA	FALSE	1	800.562	Non-small cell carcinoma	Respiratory system - Lung and bronchus	Respiratory	NSCLC	90	GK	786	1	2.19176	0	Respiratory	1.60628	0.68372	(1.5,2.0]	2014.17	NormalActivityAndWork KPS 80-100	NSCLC	2.15189	(56-67]	0	NA	NA
1070	1075	patient_691	patient_691	74.1616	M	20	Parietal	0.6	0	NA						0	0	40	NA	0	0		NA	FALSE	1	47.6875	Squamous cell carcinoma in situ	Respiratory system - Lung and bronchus	Respiratory	NSCLC	100	GK	40	1	0.130558	0	Respiratory	1.04645	0.0655003	(1.0,1.5]	2014.18	NormalActivityAndWork KPS 80-100	NSCLC	0.109511	(67-95]	0	NA	NA
1071	1076		patient_691	74.1616	M	20	Occipital	0.02	0	NA						0	0	40	NA	0	0		NA	FALSE	1	47.6875	Squamous cell carcinoma in situ	Respiratory system - Lung and bronchus	Respiratory	NSCLC	100	GK	40	1	0.130558	0	Respiratory	0.336778	-1.57013	(0.0,0.5]	2014.18	NormalActivityAndWork KPS 80-100	NSCLC	0.109511	(67-95]	0	NA	NA
1072	1077	patient_692	patient_692	63.9233	M	20	Parietal	1.56	1	1212	Tumor progression on pathology					0	1	1212	NA	0	1	0	1212	FALSE	0	2654.57	Adenocarcinoma, unclassified	Respiratory system - Lung and bronchus	Respiratory	NSCLC	90	GK	1212	0	7.26763	1	Respiratory	1.43894	0.525004	(1.0,1.5]	2014.23	NormalActivityAndWork KPS 80-100	NSCLC	3.31818	(56-67]	0	NA	NA
1073	1078	patient_693	patient_693	72.7479	F	20	Frontal	0.55	0	NA						0	0	566	NA	0	0		NA	FALSE	1	582.333	Squamous cell carcinoma, poorly differentiated	Breast	Breast	Breast	90	GK	566	1	1.5943	0	Breast	1.01653	0.0236566	(1.0,1.5]	2014.23	NormalActivityAndWork KPS 80-100	Breast	1.54958	(67-95]	0	NA	NA
1074	1079		patient_693	72.7479	F	20	Frontal	0.01	0	NA						0	0	566	NA	0	0		NA	FALSE	1	582.333	Squamous cell carcinoma, poorly differentiated	Breast	Breast	Breast	90	GK	566	1	1.5943	0	Breast	0.267301	-1.90346	(0.0,0.5]	2014.23	NormalActivityAndWork KPS 80-100	Breast	1.54958	(67-95]	0	NA	NA
1075	1080	patient_694	patient_694	61.6384	F	20	Frontal	2.44	0	NA						0	0	206	NA	0	0		NA	FALSE	1	308.75	Breast carcinoma, ductal type	Breast	Breast	Breast	70	GK	206	1	0.845288	0	Breast	1.67031	0.740116	(1.5,2.0]	2014.24	UnableToWorkOrSelfCare KPS 0-70	Breast	0.563982	(56-67]	0	NA	NA
1076	1081		patient_694	61.6384	F	20	Frontal	0.12	0	NA						0	0	206	NA	0	0		NA	FALSE	1	308.75	Breast carcinoma, ductal type	Breast	Breast	Breast	70	GK	206	1	0.845288	0	Breast	0.611966	-0.708476	(0.5,1.0]	2014.24	UnableToWorkOrSelfCare KPS 0-70	Breast	0.563982	(56-67]	0	NA	NA
1077	1082	patient_695	patient_695	68.989	F	20	Frontal	2.3	1	94	Tumor progression on pathology					0	1	94	NA	0	1	0	94	FALSE	1	105.792	Adenocarcinoma, unclassified	Respiratory system - Lung and bronchus	Respiratory	NSCLC	80	GK	94	1	0.289634	1	Respiratory	1.63773	0.7117	(1.5,2.0]	2014.24	NormalActivityAndWork KPS 80-100	NSCLC	0.257351	(67-95]	0	NA	NA
1078	1083	patient_696	patient_696	76.7123	F	18	Frontal	4.16	0	NA						0	0	390	NA	0	0		NA	FALSE	1	391.583	Endometrioid carcinoma	Genital system - Uterine endometrium	Genitourin.	Other	80	GK	390	1	1.07207	0	Genitourin.	1.99541	0.996683	(1.5,2.0]	2014.25	NormalActivityAndWork KPS 80-100	Other	1.06773	(67-95]	0	NA	NA
1079	1084	patient_697	patient_697	47.5342	F	20	Parietal	1.1	0	NA						0	0	112	NA	0	0		NA	FALSE	1	125.403	Squamous cell carcinoma in situ	Respiratory system - Lung and bronchus	Respiratory	NSCLC	90	GK	112	1	0.343325	0	Respiratory	1.28075	0.35699	(1.0,1.5]	2014.26	NormalActivityAndWork KPS 80-100	NSCLC	0.306631	(15-56]	0	NA	NA
1080	1085	patient_698	patient_698	64.6192	F	18	Frontal	6.85	0	NA						0	0	253	NA	0	0		NA	FALSE	1	278.625	Adenocarcinoma, unclassified	Respiratory system - Lung and bronchus	Respiratory	NSCLC	90	GK	253	1	0.762813	0	Respiratory	2.3563	1.23652	(2.0,2.5]	2014.27	NormalActivityAndWork KPS 80-100	NSCLC	0.692657	(56-67]	0	NA	NA
1081	1086	patient_699	patient_699	80.5699	M	20	Frontal	1.31	0	NA						0	0	502	NA	0	0		NA	FALSE	1	502.833	Adenocarcinoma, unclassified	Respiratory system - Lung and bronchus	Respiratory	NSCLC	100	GK	502	1	1.37664	0	Respiratory	1.35756	0.441011	(1.0,1.5]	2014.29	NormalActivityAndWork KPS 80-100	NSCLC	1.37436	(67-95]	0	NA	NA
1082	1087	patient_700	patient_700	69.5616	M	20	Frontal	0.11	0	NA						0	0	83	NA	0	0		NA	FALSE	1	105.25	Adenocarcinoma, unclassified	Respiratory system - Lung and bronchus	Respiratory	NSCLC	90	GK	83	1	0.288151	0	Respiratory	0.594472	-0.750319	(0.5,1.0]	2014.31	NormalActivityAndWork KPS 80-100	NSCLC	0.227235	(67-95]	0	NA	NA
1083	1088		patient_700	69.5616	M	18	Cerebellum	6.45	0	NA						0	0	83	NA	0	0		NA	FALSE	1	105.25	Adenocarcinoma, unclassified	Respiratory system - Lung and bronchus	Respiratory	NSCLC	90	GK	83	1	0.288151	0	Respiratory	2.30951	1.20759	(2.0,2.5]	2014.31	NormalActivityAndWork KPS 80-100	NSCLC	0.227235	(67-95]	0	NA	NA
1084	1089		patient_700	69.5616	M	20	Cerebellum	0.25	0	NA						0	0	83	NA	0	0		NA	FALSE	1	105.25	Adenocarcinoma, unclassified	Respiratory system - Lung and bronchus	Respiratory	NSCLC	90	GK	83	1	0.288151	0	Respiratory	0.781593	-0.355511	(0.5,1.0]	2014.31	NormalActivityAndWork KPS 80-100	NSCLC	0.227235	(67-95]	0	NA	NA
1085	1090	patient_701	patient_701	41.4575	M	18	Frontal	1.88	0	NA						0	0	178	NA	0	0		NA	FALSE	1	178.75	Renal cell carcinoma	Urinary System - Kidney and renal pelvis	Genitourin.	Renal Cell Carcinoma	100	GK	178	1	0.489377	0	Genitourin.	1.53127	0.614733	(1.5,2.0]	2014.32	NormalActivityAndWork KPS 80-100	Renal Cell Carcinoma	0.487324	(15-56]	0	NA	NA
1086	1091		patient_701	41.4575	M	20	Frontal	0.16	0	NA						0	0	178	NA	0	0		NA	FALSE	1	178.75	Renal cell carcinoma	Urinary System - Kidney and renal pelvis	Genitourin.	Renal Cell Carcinoma	100	GK	178	1	0.489377	0	Genitourin.	0.673556	-0.57013	(0.5,1.0]	2014.32	NormalActivityAndWork KPS 80-100	Renal Cell Carcinoma	0.487324	(15-56]	0	NA	NA
1087	1092	patient_702	patient_702	65.6027	M	20	Frontal	0.62	0	NA						0	0	112	NA	0	0		NA	FALSE	1	113.656	Malignant melanoma	Skin (excluding basal and squamous) - Melanoma-skin	Skin	Melanoma	90	GK	112	1	0.311165	0	Skin	1.05795	0.0812688	(1.0,1.5]	2014.33	NormalActivityAndWork KPS 80-100	Melanoma	0.306631	(56-67]	0	NA	NA
1088	1093		patient_702	65.6027	M	20	Frontal	0.05	0	NA						0	0	112	NA	0	0		NA	FALSE	1	113.656	Malignant melanoma	Skin (excluding basal and squamous) - Melanoma-skin	Skin	Melanoma	90	GK	112	1	0.311165	0	Skin	0.457078	-1.12949	(0.0,0.5]	2014.33	NormalActivityAndWork KPS 80-100	Melanoma	0.306631	(56-67]	0	NA	NA
1089	1094	patient_703	patient_703	68.8521	F	18	Cerebellum	0.94	0	NA						0	0	420	NA	0	0		NA	FALSE	0	421.431	Adenocarcinoma, unclassified	Respiratory system - Lung and bronchus	Respiratory	NSCLC	100	GK	420	0	1.15378	0	Respiratory	1.21537	0.2814	(1.0,1.5]	2014.33	NormalActivityAndWork KPS 80-100	NSCLC	1.14987	(67-95]	0	NA	NA
1090	1095		patient_703	68.8521	F	20	Cerebellum	0.05	0	NA						0	0	420	NA	0	0		NA	FALSE	0	421.431	Adenocarcinoma, unclassified	Respiratory system - Lung and bronchus	Respiratory	NSCLC	100	GK	420	0	1.15378	0	Respiratory	0.457078	-1.12949	(0.0,0.5]	2014.33	NormalActivityAndWork KPS 80-100	NSCLC	1.14987	(67-95]	0	NA	NA
1091	1096	patient_704	patient_704	76.9836	M	20	Cerebellum	1.05	0	NA						0	0	855	NA	0	0		NA	FALSE	0	3047.56	Malignant melanoma	Skin (excluding basal and squamous) - Melanoma-skin	Skin	Melanoma	90	GK	855	0	8.34354	0	Skin	1.26104	0.334619	(1.0,1.5]	2014.36	NormalActivityAndWork KPS 80-100	Melanoma	2.3408	(67-95]	0	NA	NA
1092	1097		patient_704	76.9836	M	20	Cerebellum	0.04	0	NA						0	0	855	NA	0	0		NA	FALSE	0	3047.56	Malignant melanoma	Skin (excluding basal and squamous) - Melanoma-skin	Skin	Melanoma	90	GK	855	0	8.34354	0	Skin	0.424314	-1.2368	(0.0,0.5]	2014.36	NormalActivityAndWork KPS 80-100	Melanoma	2.3408	(67-95]	0	NA	NA
1093	1098	patient_705	patient_705	77.1397	M	20	Cerebellum	1.44	1	367	Tumor progression on pathology					0	1	367	NA	1	1	0	367	FALSE	1	902.521	Malignant melanoma	Skin (excluding basal and squamous) - Melanoma-skin	Skin	Melanoma	100	GK	367	1	2.4709	1	Skin	1.40105	0.486512	(1.0,1.5]	2014.36	NormalActivityAndWork KPS 80-100	Melanoma	1.00476	(67-95]	0	NA	NA
1094	1099	patient_706	patient_706	42.6055	F	20	Frontal	3.52	0	NA						0	0	192	NA	0	0		NA	FALSE	1	363.583	Adenocarcinoma, unclassified	Breast	Breast	Breast	90	GK	192	1	0.99541	0	Breast	1.88733	0.916347	(1.5,2.0]	2014.37	NormalActivityAndWork KPS 80-100	Breast	0.525653	(15-56]	0	NA	NA
1095	1100		patient_706	42.6055	F	18	Cerebellum	0.08	0	NA						0	0	192	NA	0	0		NA	FALSE	1	363.583	Adenocarcinoma, unclassified	Breast	Breast	Breast	90	GK	192	1	0.99541	0	Breast	0.534602	-0.903463	(0.5,1.0]	2014.37	NormalActivityAndWork KPS 80-100	Breast	0.525653	(15-56]	0	NA	NA
1096	1101	patient_707	patient_707	58.6274	F	20	Cerebellum	1.19	0	NA						0	0	1003	NA	0	0		NA	FALSE	0	1003.5	Adenocarcinoma, unclassified	Respiratory system - Lung and bronchus	Respiratory	NSCLC	100	GK	1003	0	2.74736	0	Respiratory	1.31477	0.394809	(1.0,1.5]	2014.38	NormalActivityAndWork KPS 80-100	NSCLC	2.74599	(56-67]	0	NA	NA
1097	1102	patient_708	patient_708	54.474	F	18	Temporal	2.39	0	NA						0	0	33	NA	1	0		NA	FALSE	1	85.4549	Adenocarcinoma, unclassified	Respiratory system - Lung and bronchus	Respiratory	NSCLC	90	GK	33	1	0.233956	0	Respiratory	1.65882	0.730159	(1.5,2.0]	2014.39	NormalActivityAndWork KPS 80-100	NSCLC	0.0903466	(15-56]	0	NA	NA
1098	1103		patient_708	54.474	F	20	Cerebellum	0.13	0	NA						0	0	33	NA	1	0		NA	FALSE	1	85.4549	Adenocarcinoma, unclassified	Respiratory system - Lung and bronchus	Respiratory	NSCLC	90	GK	33	1	0.233956	0	Respiratory	0.628514	-0.669983	(0.5,1.0]	2014.39	NormalActivityAndWork KPS 80-100	NSCLC	0.0903466	(15-56]	0	NA	NA
1099	1104	patient_709	patient_709	16.3589	M	20	Temporal	1.6	0	NA						0	0	2557	NA	0	0		NA	FALSE	0	2922.45	Malignant melanoma	Skin (excluding basal and squamous) - Melanoma-skin	Skin	Melanoma	90	GK	2557	0	8.00101	0	Skin	1.45113	0.537179	(1.0,1.5]	2014.42	NormalActivityAndWork KPS 80-100	Melanoma	7.00049	(15-56]	0	NA	NA
1100	1105	patient_710	patient_710	48.0849	F	20	Frontal	1.38	1	496	Clinically and radiographically defined failure	increase in size, peritumoral edema despite increasing doses of steroids	Yes	Yes	LITT	0	1	496	NA	0	1	1	496	TRUE	1	559.458	Breast carcinoma, ductal type	Breast	Breast	Breast	100	GK	94	1	1.53167	0	Breast	1.38132	0.466045	(1.0,1.5]	2014.43	NormalActivityAndWork KPS 80-100	Breast	1.35794	(15-56]	1	19974	94
1101	1106		patient_710	48.0849	F	20	Parietal	0.03	1	427	Clinically and radiographically defined failure	increase in size	Yes	Yes	WBRT for local and distant progressive metastatic disease	0	1	427	NA	0	0		NA	TRUE	1	559.458	Breast carcinoma, ductal type	Breast	Breast	Breast	100	GK	94	1	1.53167	0	Breast	0.385515	-1.37514	(0.0,0.5]	2014.43	NormalActivityAndWork KPS 80-100	Breast	1.16903	(15-56]	1	19974	94
1102	1107		patient_710	48.0849	F	20	Frontal	0.04	1	427	Clinically and radiographically defined failure	increase in size	Yes	Yes	WBRT for local and distant progressive metastatic disease	0	1	427	NA	0	0		NA	TRUE	1	559.458	Breast carcinoma, ductal type	Breast	Breast	Breast	100	GK	94	1	1.53167	0	Breast	0.424314	-1.2368	(0.0,0.5]	2014.43	NormalActivityAndWork KPS 80-100	Breast	1.16903	(15-56]	1	19974	94
1103	1108	patient_711	patient_711	68.3288	M	20	Frontal	1.88	0	NA						0	0	867	NA	0	0		NA	FALSE	1	940.514	ADENOCARCINOMA/Adenocarcinoma in situ	Head and Neck	Head/Neck	Other	100	GK	867	1	2.57492	0	Head/Neck	1.53127	0.614733	(1.5,2.0]	2014.44	NormalActivityAndWork KPS 80-100	Other	2.37365	(67-95]	0	NA	NA
1104	1109		patient_711	68.3288	M	20	Frontal	1.55	0	NA						0	0	867	NA	0	0		NA	FALSE	1	940.514	ADENOCARCINOMA/Adenocarcinoma in situ	Head and Neck	Head/Neck	Other	100	GK	867	1	2.57492	0	Head/Neck	1.43586	0.521912	(1.0,1.5]	2014.44	NormalActivityAndWork KPS 80-100	Other	2.37365	(67-95]	0	NA	NA
1105	1110	patient_712	patient_712	68.2685	M	20	Parietal	0.73	0	NA						0	0	579	NA	0	0		NA	FALSE	1	652.194	Adenocarcinoma, unclassified	Respiratory system - Lung and bronchus	Respiratory	NSCLC	90	GK	579	1	1.78556	0	Respiratory	1.11714	0.159812	(1.0,1.5]	2014.45	NormalActivityAndWork KPS 80-100	NSCLC	1.58517	(67-95]	0	NA	NA
1106	1111	patient_713	patient_713	83.9562	M	20	Parietal	0.66	0	NA						0	0	107	NA	0	0		NA	FALSE	1	154.833	Malignant melanoma	Skin (excluding basal and squamous) - Melanoma-skin	Skin	Melanoma	90	GK	107	1	0.423899	0	Skin	1.08023	0.111335	(1.0,1.5]	2014.46	NormalActivityAndWork KPS 80-100	Melanoma	0.292942	(67-95]	0	NA	NA
1107	1112		patient_713	83.9562	M	20	Parietal	0.14	0	NA						0	0	107	NA	0	0		NA	FALSE	1	154.833	Malignant melanoma	Skin (excluding basal and squamous) - Melanoma-skin	Skin	Melanoma	90	GK	107	1	0.423899	0	Skin	0.644233	-0.634345	(0.5,1.0]	2014.46	NormalActivityAndWork KPS 80-100	Melanoma	0.292942	(67-95]	0	NA	NA
1108	1113	patient_714	patient_714	65.2411	M	18	Occipital	5.99	0	NA						0	0	168	NA	1	0		NA	FALSE	1	168.917	Adenocarcinoma, unclassified	Digestive system - Esophagus	GI	Other	90	GK	168	1	0.462456	0	GI	2.25325	1.17201	(2.0,2.5]	2014.46	NormalActivityAndWork KPS 80-100	Other	0.459946	(56-67]	0	NA	NA
1109	1114	patient_715	patient_715	62.9288	F	19	Occipital	3.93	0	NA						0	0	511	NA	0	0		NA	FALSE	1	575.542	Breast carcinoma, ductal type	Breast	Breast	Breast	90	GK	511	1	1.5757	0	Breast	1.95793	0.969332	(1.5,2.0]	2014.48	NormalActivityAndWork KPS 80-100	Breast	1.399	(56-67]	0	NA	NA
1110	1115		patient_715	62.9288	F	19	Cerebellum	5.34	0	NA						0	0	511	NA	0	0		NA	FALSE	1	575.542	Breast carcinoma, ductal type	Breast	Breast	Breast	90	GK	511	1	1.5757	0	Breast	2.16861	1.11677	(2.0,2.5]	2014.48	NormalActivityAndWork KPS 80-100	Breast	1.399	(56-67]	0	NA	NA
1111	1116	patient_716	patient_716	62.9753	M	20	Parietal	0.56	0	NA						0	0	2773	NA	0	0		NA	FALSE	0	2773.55	Malignant melanoma	Skin (excluding basal and squamous) - Melanoma-skin	Skin	Melanoma	100	GK	2773	0	7.59336	0	Skin	1.02266	0.0323217	(1.0,1.5]	2014.48	NormalActivityAndWork KPS 80-100	Melanoma	7.59185	(56-67]	0	NA	NA
1112	1117		patient_716	62.9753	M	20	Cerebellum	0.03	0	NA						0	0	2773	NA	0	0		NA	FALSE	0	2773.55	Malignant melanoma	Skin (excluding basal and squamous) - Melanoma-skin	Skin	Melanoma	100	GK	2773	0	7.59336	0	Skin	0.385515	-1.37514	(0.0,0.5]	2014.48	NormalActivityAndWork KPS 80-100	Melanoma	7.59185	(56-67]	0	NA	NA
1113	1118		patient_716	62.9753	M	20	Cerebellum	0.07	0	NA						0	0	2773	NA	0	0		NA	FALSE	0	2773.55	Malignant melanoma	Skin (excluding basal and squamous) - Melanoma-skin	Skin	Melanoma	100	GK	2773	0	7.59336	0	Skin	0.511328	-0.967678	(0.5,1.0]	2014.48	NormalActivityAndWork KPS 80-100	Melanoma	7.59185	(56-67]	0	NA	NA
1114	1119	patient_717	patient_717	48.5644	F	18	Parietal	4.18	0	NA						0	0	713	NA	0	0		NA	FALSE	1	761.646	Adenocarcinoma, unclassified	Digestive system - Colon	GI	Other	90	GK	713	1	2.08522	0	GI	1.9986	0.99899	(1.5,2.0]	2014.48	NormalActivityAndWork KPS 80-100	Other	1.95203	(15-56]	0	NA	NA
1115	1120		patient_717	48.5644	F	20	Cerebellum	1.1	0	NA						0	0	713	NA	0	0		NA	FALSE	1	761.646	Adenocarcinoma, unclassified	Digestive system - Colon	GI	Other	90	GK	713	1	2.08522	0	GI	1.28075	0.35699	(1.0,1.5]	2014.48	NormalActivityAndWork KPS 80-100	Other	1.95203	(15-56]	0	NA	NA
1116	1121	patient_718	patient_718	56.3534	M	20	Frontal	0.63	0	NA						0	0	130	NA	0	0		NA	FALSE	1	186.604	Renal cell carcinoma	Urinary System - Kidney and renal pelvis	Genitourin.	Renal Cell Carcinoma	90	GK	130	1	0.51088	0	Genitourin.	1.06361	0.0889634	(1.0,1.5]	2014.49	NormalActivityAndWork KPS 80-100	Renal Cell Carcinoma	0.355911	(56-67]	0	NA	NA
1117	1122	patient_719	patient_719	77.4466	M	20	Frontal	0.88	1	222	Clinically and radiographically defined failure	irregular enhancement, peritumoral edema	Yes	Yes	LITT	0	1	222	NA	0	0		NA	FALSE	1	487.458	Malignant melanoma	Skin (excluding basal and squamous) - Melanoma-skin	Skin	Melanoma	100	GK	222	1	1.33455	1	Skin	1.18894	0.249681	(1.0,1.5]	2014.49	NormalActivityAndWork KPS 80-100	Melanoma	0.607786	(67-95]	0	NA	NA
1118	1123		patient_719	77.4466	M	20	Parietal	0.02	0	NA						0	0	479	NA	0	0		NA	FALSE	1	487.458	Malignant melanoma	Skin (excluding basal and squamous) - Melanoma-skin	Skin	Melanoma	100	GK	479	1	1.33455	0	Skin	0.336778	-1.57013	(0.0,0.5]	2014.49	NormalActivityAndWork KPS 80-100	Melanoma	1.31139	(67-95]	0	NA	NA
1119	1124	patient_720	patient_720	55.9589	M	20	Frontal	3.18	0	NA						0	0	330	NA	0	0		NA	FALSE	1	345.625	Non-small cell carcinoma	Respiratory system - Lung and bronchus	Respiratory	NSCLC	80	GK	330	1	0.946244	0	Respiratory	1.8245	0.867498	(1.5,2.0]	2014.49	NormalActivityAndWork KPS 80-100	NSCLC	0.903466	(15-56]	0	NA	NA
1120	1125		patient_720	55.9589	M	20	Occipital	0.67	0	NA						0	0	330	NA	0	0		NA	FALSE	1	345.625	Non-small cell carcinoma	Respiratory system - Lung and bronchus	Respiratory	NSCLC	80	GK	330	1	0.946244	0	Respiratory	1.08566	0.118566	(1.0,1.5]	2014.49	NormalActivityAndWork KPS 80-100	NSCLC	0.903466	(15-56]	0	NA	NA
1121	1126	patient_721	patient_721	56.4658	F	18	Frontal	2.67	0	NA						0	0	234	NA	0	0		NA	FALSE	1	234.458	Adenocarcinoma, unclassified	Respiratory system - Lung and bronchus	Respiratory	NSCLC	90	GK	234	1	0.641894	0	Respiratory	1.72122	0.783435	(1.5,2.0]	2014.5	NormalActivityAndWork KPS 80-100	NSCLC	0.64064	(56-67]	0	NA	NA
1122	1127		patient_721	56.4658	F	18	Occipital	8.39	0	NA						0	0	234	NA	0	0		NA	FALSE	1	234.458	Adenocarcinoma, unclassified	Respiratory system - Lung and bronchus	Respiratory	NSCLC	90	GK	234	1	0.641894	0	Respiratory	2.52109	1.33405	(2.5,3.0]	2014.5	NormalActivityAndWork KPS 80-100	NSCLC	0.64064	(56-67]	0	NA	NA
1123	1128	patient_722	patient_722	44.0055	M	20	Frontal	0.62	0	NA						0	0	50	NA	0	0		NA	FALSE	0	51.5833	Renal cell carcinoma	Urinary System - Kidney and renal pelvis	Genitourin.	Renal Cell Carcinoma	100	GK	50	0	0.141224	0	Genitourin.	1.05795	0.0812688	(1.0,1.5]	2014.5	NormalActivityAndWork KPS 80-100	Renal Cell Carcinoma	0.136889	(15-56]	0	NA	NA
1124	1129		patient_722	44.0055	M	20	Occipital	0.08	0	NA						0	0	50	NA	0	0		NA	FALSE	0	51.5833	Renal cell carcinoma	Urinary System - Kidney and renal pelvis	Genitourin.	Renal Cell Carcinoma	100	GK	50	0	0.141224	0	Genitourin.	0.534602	-0.903463	(0.5,1.0]	2014.5	NormalActivityAndWork KPS 80-100	Renal Cell Carcinoma	0.136889	(15-56]	0	NA	NA
1125	1130		patient_722	44.0055	M	20	Temporal	0.08	0	NA						0	0	50	NA	0	0		NA	FALSE	0	51.5833	Renal cell carcinoma	Urinary System - Kidney and renal pelvis	Genitourin.	Renal Cell Carcinoma	100	GK	50	0	0.141224	0	Genitourin.	0.534602	-0.903463	(0.5,1.0]	2014.5	NormalActivityAndWork KPS 80-100	Renal Cell Carcinoma	0.136889	(15-56]	0	NA	NA
1126	1131	patient_723	patient_723	49.3342	F	20	Parietal	0.37	0	NA						0	0	1498	NA	0	0		NA	TRUE	0	1559.42	Inflammatory carcinoma	Breast	Breast	Breast	100	GK	943	0	4.26933	0	Breast	0.890706	-0.166979	(0.5,1.0]	2014.5	NormalActivityAndWork KPS 80-100	Breast	4.10119	(15-56]	1	20850	943
1127	1132		patient_723	49.3342	F	20	Cerebellum	2.12	1	1302	Radiation necrosis on pathology					1	0	1302	NA	0	1	1	1302	TRUE	0	1559.42	Inflammatory carcinoma	Breast	Breast	Breast	100	GK	943	0	4.26933	0	Breast	1.59384	0.67251	(1.5,2.0]	2014.5	NormalActivityAndWork KPS 80-100	Breast	3.56458	(15-56]	1	20850	943
1128	1133	patient_724	patient_724	47.3178	F	20	Frontal	0.02	0	NA						0	0	39	NA	0	0		NA	FALSE	0	71.375	Non-small cell carcinoma	Respiratory system - Lung and bronchus	Respiratory	NSCLC	90	GK	39	0	0.195409	0	Respiratory	0.336778	-1.57013	(0.0,0.5]	2014.51	NormalActivityAndWork KPS 80-100	NSCLC	0.106773	(15-56]	0	NA	NA
1129	1134		patient_724	47.3178	F	20	Frontal	0.23	0	NA						0	0	39	NA	0	0		NA	FALSE	0	71.375	Non-small cell carcinoma	Respiratory system - Lung and bronchus	Respiratory	NSCLC	90	GK	39	0	0.195409	0	Respiratory	0.760168	-0.395609	(0.5,1.0]	2014.51	NormalActivityAndWork KPS 80-100	NSCLC	0.106773	(15-56]	0	NA	NA
1130	1135		patient_724	47.3178	F	20	Frontal	1.81	0	NA						0	0	39	NA	0	0		NA	FALSE	0	71.375	Non-small cell carcinoma	Respiratory system - Lung and bronchus	Respiratory	NSCLC	90	GK	39	0	0.195409	0	Respiratory	1.51203	0.596485	(1.5,2.0]	2014.51	NormalActivityAndWork KPS 80-100	NSCLC	0.106773	(15-56]	0	NA	NA
1131	1136	patient_725	patient_725	55.9699	M	20	Cerebellum	1.06	0	NA						0	0	44	NA	0	0		NA	FALSE	1	129.458	Squamous cell carcinoma in situ	Respiratory system - Lung and bronchus	Respiratory	NSCLC	80	GK	44	1	0.354428	0	Respiratory	1.26503	0.339177	(1.0,1.5]	2014.52	NormalActivityAndWork KPS 80-100	NSCLC	0.120462	(15-56]	0	NA	NA
1132	1137	patient_726	patient_726	57.8466	F	20	Parietal	2.85	0	NA						0	0	147	NA	0	0		NA	FALSE	1	190.493	Papillary carcinoma, follicular variant	Endocrine system - Thyroid	Thyroid	Other	100	GK	147	1	0.521527	0	Thyroid	1.75907	0.814809	(1.5,2.0]	2014.52	NormalActivityAndWork KPS 80-100	Other	0.402453	(56-67]	0	NA	NA
1133	1138		patient_726	57.8466	F	20	Parietal	0.04	0	NA						0	0	147	NA	0	0		NA	FALSE	1	190.493	Papillary carcinoma, follicular variant	Endocrine system - Thyroid	Thyroid	Other	100	GK	147	1	0.521527	0	Thyroid	0.424314	-1.2368	(0.0,0.5]	2014.52	NormalActivityAndWork KPS 80-100	Other	0.402453	(56-67]	0	NA	NA
1134	1139	patient_727	patient_727	59.0658	M	20	Frontal	0.55	0	NA						0	0	159	NA	0	0		NA	FALSE	1	160.542	Renal cell carcinoma	Urinary System - Kidney and renal pelvis	Genitourin.	Renal Cell Carcinoma	90	GK	159	1	0.439527	0	Genitourin.	1.01653	0.0236566	(1.0,1.5]	2014.52	NormalActivityAndWork KPS 80-100	Renal Cell Carcinoma	0.435306	(56-67]	0	NA	NA
1135	1140		patient_727	59.0658	M	20	Frontal	0.05	0	NA						0	0	159	NA	0	0		NA	FALSE	1	160.542	Renal cell carcinoma	Urinary System - Kidney and renal pelvis	Genitourin.	Renal Cell Carcinoma	90	GK	159	1	0.439527	0	Genitourin.	0.457078	-1.12949	(0.0,0.5]	2014.52	NormalActivityAndWork KPS 80-100	Renal Cell Carcinoma	0.435306	(56-67]	0	NA	NA
1136	1141		patient_727	59.0658	M	20	Temporal	0.25	0	NA						0	0	159	NA	0	0		NA	FALSE	1	160.542	Renal cell carcinoma	Urinary System - Kidney and renal pelvis	Genitourin.	Renal Cell Carcinoma	90	GK	159	1	0.439527	0	Genitourin.	0.781593	-0.355511	(0.5,1.0]	2014.52	NormalActivityAndWork KPS 80-100	Renal Cell Carcinoma	0.435306	(56-67]	0	NA	NA
1137	1142	patient_728	patient_728	71.326	F	20	Cerebellum	1.07	0	NA						0	0	131	NA	0	0		NA	FALSE	1	176.724	Adenocarcinoma, unclassified	Respiratory system - Lung and bronchus	Respiratory	NSCLC	90	GK	131	1	0.48383	0	Respiratory	1.269	0.343692	(1.0,1.5]	2014.52	NormalActivityAndWork KPS 80-100	NSCLC	0.358649	(67-95]	0	NA	NA
1138	1143	patient_729	patient_729	63.9205	M	20	Frontal	0.62	0	NA						0	0	40	NA	0	0		NA	FALSE	1	69.5833	Renal cell carcinoma	Urinary System - Kidney and renal pelvis	Genitourin.	Renal Cell Carcinoma	100	GK	40	1	0.190504	0	Genitourin.	1.05795	0.0812688	(1.0,1.5]	2014.54	NormalActivityAndWork KPS 80-100	Renal Cell Carcinoma	0.109511	(56-67]	0	NA	NA
1139	1144		patient_729	63.9205	M	20	Parietal	0.05	0	NA						0	0	40	NA	0	0		NA	FALSE	1	69.5833	Renal cell carcinoma	Urinary System - Kidney and renal pelvis	Genitourin.	Renal Cell Carcinoma	100	GK	40	1	0.190504	0	Genitourin.	0.457078	-1.12949	(0.0,0.5]	2014.54	NormalActivityAndWork KPS 80-100	Renal Cell Carcinoma	0.109511	(56-67]	0	NA	NA
1140	1145		patient_729	63.9205	M	20	Parietal	0.04	0	NA						0	0	40	NA	0	0		NA	FALSE	1	69.5833	Renal cell carcinoma	Urinary System - Kidney and renal pelvis	Genitourin.	Renal Cell Carcinoma	100	GK	40	1	0.190504	0	Genitourin.	0.424314	-1.2368	(0.0,0.5]	2014.54	NormalActivityAndWork KPS 80-100	Renal Cell Carcinoma	0.109511	(56-67]	0	NA	NA
1141	1146	patient_730	patient_730	71.5479	M	20	Occipital	0.98	0	NA						0	0	524	NA	0	0		NA	FALSE	1	525.646	Squamous cell carcinoma, poorly differentiated	Respiratory system - Lung and bronchus	Respiratory	NSCLC	90	GK	524	1	1.4391	0	Respiratory	1.23237	0.30144	(1.0,1.5]	2014.57	NormalActivityAndWork KPS 80-100	NSCLC	1.43459	(67-95]	0	NA	NA
1142	1147	patient_731	patient_731	52.3014	F	20	Frontal	1.39	0	NA						0	0	398	NA	0	0		NA	FALSE	1	406.521	Papillary carcinoma, follicular variant	Endocrine system - Thyroid	Thyroid	Other	90	GK	398	1	1.11296	0	Thyroid	1.38465	0.469517	(1.0,1.5]	2014.58	NormalActivityAndWork KPS 80-100	Other	1.08963	(15-56]	0	NA	NA
1143	1148		patient_731	52.3014	F	20	Parietal	0.06	0	NA						0	0	398	NA	0	0		NA	FALSE	1	406.521	Papillary carcinoma, follicular variant	Endocrine system - Thyroid	Thyroid	Other	90	GK	398	1	1.11296	0	Thyroid	0.485718	-1.04181	(0.0,0.5]	2014.58	NormalActivityAndWork KPS 80-100	Other	1.08963	(15-56]	0	NA	NA
1144	1149	patient_732	patient_732	72.274	M	18	Frontal	5.33	0	NA						0	0	70	NA	0	0		NA	FALSE	1	76.5833	Squamous cell carcinoma, poorly differentiated	Respiratory system - Lung and bronchus	Respiratory	NSCLC	80	GK	70	1	0.209668	0	Respiratory	2.16725	1.11587	(2.0,2.5]	2014.58	NormalActivityAndWork KPS 80-100	NSCLC	0.191644	(67-95]	0	NA	NA
1145	1150	patient_733	patient_733	72.7342	F	18	Thalamus	1.66	0	NA						0	0	1439	NA	0	0		NA	FALSE	1	1439.6	Breast carcinoma, ductal type	Breast	Breast	Breast	100	GK	1439	1	3.94131	0	Breast	1.46905	0.554883	(1.0,1.5]	2014.58	NormalActivityAndWork KPS 80-100	Breast	3.93966	(67-95]	0	NA	NA
1146	1151		patient_733	72.7342	F	20	Temporal	0.65	0	NA						0	0	1439	NA	0	0		NA	FALSE	1	1439.6	Breast carcinoma, ductal type	Breast	Breast	Breast	100	GK	1439	1	3.94131	0	Breast	1.07474	0.103993	(1.0,1.5]	2014.58	NormalActivityAndWork KPS 80-100	Breast	3.93966	(67-95]	0	NA	NA
1147	1152	patient_734	patient_734	53.063	M	19	Frontal	0.52	0	NA						0	0	378	NA	0	0		NA	FALSE	1	441.583	Renal cell carcinoma	Urinary System - Kidney and renal pelvis	Genitourin.	Renal Cell Carcinoma	90	GK	378	1	1.20896	0	Genitourin.	0.997704	-0.0033167	(0.5,1.0]	2014.63	NormalActivityAndWork KPS 80-100	Renal Cell Carcinoma	1.03488	(15-56]	0	NA	NA
1148	1153	patient_735	patient_735	67.5699	M	20	Frontal	0.61	1	187	Clinically and radiographically defined failure	increase in size, enhancement, hemorrhagic conversion and peritumoral edema	Yes	Yes	WBRT for local and distant progressive metastatic disease	0	1	187	NA	0	0		NA	FALSE	1	279.688	Malignant melanoma	Skin (excluding basal and squamous) - Melanoma-skin	Skin	Melanoma	90	GK	187	1	0.765722	1	Skin	1.05223	0.0734492	(1.0,1.5]	2014.64	NormalActivityAndWork KPS 80-100	Melanoma	0.511964	(67-95]	0	NA	NA
1149	1154		patient_735	67.5699	M	20	Temporal	0.05	1	187	Clinically and radiographically defined failure	increase in size, enhancement, hemorrhagic conversion and peritumoral edema	Yes	Yes	WBRT for local and distant progressive metastatic disease	0	1	187	NA	0	0		NA	FALSE	1	279.688	Malignant melanoma	Skin (excluding basal and squamous) - Melanoma-skin	Skin	Melanoma	90	GK	187	1	0.765722	1	Skin	0.457078	-1.12949	(0.0,0.5]	2014.64	NormalActivityAndWork KPS 80-100	Melanoma	0.511964	(67-95]	0	NA	NA
1150	1155	patient_736	patient_736	61.0849	F	15	Frontal	6.81	1	2484	Clinically and radiographically defined failure	ABTI: viable tumor	Yes	Yes	referred for resection	0	1	2484	NA	0	0		NA	FALSE	0	2520.62	Adenocarcinoma, unclassified	Respiratory system - Lung and bronchus	Respiratory	NSCLC	90	GK	2484	0	6.90091	1	Respiratory	2.3517	1.23371	(2.0,2.5]	2014.65	NormalActivityAndWork KPS 80-100	NSCLC	6.80064	(56-67]	0	NA	NA
1151	1156		patient_736	61.0849	F	20	Frontal	0.07	0	NA						0	0	2484	NA	0	0		NA	FALSE	0	2520.62	Adenocarcinoma, unclassified	Respiratory system - Lung and bronchus	Respiratory	NSCLC	90	GK	2484	0	6.90091	0	Respiratory	0.511328	-0.967678	(0.5,1.0]	2014.65	NormalActivityAndWork KPS 80-100	NSCLC	6.80064	(56-67]	0	NA	NA
1152	1157		patient_736	61.0849	F	20	Occipital	0.31	0	NA						0	0	2484	NA	0	0		NA	FALSE	0	2520.62	Adenocarcinoma, unclassified	Respiratory system - Lung and bronchus	Respiratory	NSCLC	90	GK	2484	0	6.90091	0	Respiratory	0.839694	-0.252065	(0.5,1.0]	2014.65	NormalActivityAndWork KPS 80-100	NSCLC	6.80064	(56-67]	0	NA	NA
1153	1158	patient_737	patient_737	51.6329	F	18	Cerebellum	2.16	0	NA						0	0	2805	NA	0	0		NA	FALSE	0	2895.38	Papillary carcinoma, follicular variant	Endocrine system - Thyroid	Thyroid	Other	100	GK	2805	0	7.92689	0	Thyroid	1.60381	0.681499	(1.5,2.0]	2014.67	NormalActivityAndWork KPS 80-100	Other	7.67946	(15-56]	0	NA	NA
1154	1159		patient_737	51.6329	F	20	Cerebellum	0.31	0	NA						0	0	2805	NA	0	0		NA	FALSE	0	2895.38	Papillary carcinoma, follicular variant	Endocrine system - Thyroid	Thyroid	Other	100	GK	2805	0	7.92689	0	Thyroid	0.839694	-0.252065	(0.5,1.0]	2014.67	NormalActivityAndWork KPS 80-100	Other	7.67946	(15-56]	0	NA	NA
1155	1160	patient_738	patient_738	47.126	M	20	Occipital	2.21	0	NA						0	0	298	NA	0	0		NA	FALSE	1	404.458	Malignant melanoma	Skin (excluding basal and squamous) - Melanoma-skin	Skin	Melanoma	100	GK	298	1	1.10732	0	Skin	1.61609	0.692504	(1.5,2.0]	2014.68	NormalActivityAndWork KPS 80-100	Melanoma	0.815857	(15-56]	0	NA	NA
1156	1161	patient_739	patient_739	58.2164	F	18	Occipital	6.33	0	NA						0	0	407	NA	0	0		NA	TRUE	1	408.458	Breast carcinoma, ductal type	Breast	Breast	Breast	80	GK	367	1	1.11827	0	Breast	2.2951	1.19856	(2.0,2.5]	2014.72	NormalActivityAndWork KPS 80-100	Breast	1.11427	(56-67]	1	20355	367
1157	1162		patient_739	58.2164	F	20	Parietal	0.04	0	NA						0	0	407	NA	0	0		NA	TRUE	1	408.458	Breast carcinoma, ductal type	Breast	Breast	Breast	80	GK	367	1	1.11827	0	Breast	0.424314	-1.2368	(0.0,0.5]	2014.72	NormalActivityAndWork KPS 80-100	Breast	1.11427	(56-67]	1	20355	367
1158	1163		patient_739	58.2164	F	20	Frontal	0.02	0	NA						0	0	407	NA	0	0		NA	TRUE	1	408.458	Breast carcinoma, ductal type	Breast	Breast	Breast	80	GK	367	1	1.11827	0	Breast	0.336778	-1.57013	(0.0,0.5]	2014.72	NormalActivityAndWork KPS 80-100	Breast	1.11427	(56-67]	1	20355	367
1159	1164	patient_740	patient_740	61.7178	F	20	Cerebellum	1.23	0	NA						0	0	474	NA	1	0		NA	FALSE	0	497.479	Adenocarcinoma, unclassified	Respiratory system - Lung and bronchus	Respiratory	NSCLC	100	GK	474	0	1.36199	0	Respiratory	1.32934	0.410708	(1.0,1.5]	2014.75	NormalActivityAndWork KPS 80-100	NSCLC	1.29771	(56-67]	0	NA	NA
1160	1165		patient_740	61.7178	F	20	Cerebellum	0.18	0	NA						0	0	474	NA	1	0		NA	FALSE	0	497.479	Adenocarcinoma, unclassified	Respiratory system - Lung and bronchus	Respiratory	NSCLC	100	GK	474	0	1.36199	0	Respiratory	0.700527	-0.513488	(0.5,1.0]	2014.75	NormalActivityAndWork KPS 80-100	NSCLC	1.29771	(56-67]	0	NA	NA
1161	1166	patient_741	patient_741	56.1041	F	20	Parietal	0.65	1	361	Clinically and radiographically defined failure	increase in size, peritumoral edema	Yes	Yes	LITT	0	1	361	NA	0	0		NA	TRUE	1	392.479	Adenocarcinoma, unclassified	Respiratory system - Lung and bronchus	Respiratory	NSCLC	100	GK	193	1	1.07452	0	Respiratory	1.07474	0.103993	(1.0,1.5]	2014.75	NormalActivityAndWork KPS 80-100	NSCLC	0.988337	(56-67]	1	20191	193
1162	1167		patient_741	56.1041	F	20	Temporal	0.35	0	NA						0	0	379	NA	0	0		NA	TRUE	1	392.479	Adenocarcinoma, unclassified	Respiratory system - Lung and bronchus	Respiratory	NSCLC	100	GK	193	1	1.07452	0	Respiratory	0.874359	-0.193702	(0.5,1.0]	2014.75	NormalActivityAndWork KPS 80-100	NSCLC	1.03762	(56-67]	1	20191	193
1163	1168	patient_742	patient_742	25.0301	M	20	Frontal	0.79	0	NA						0	0	55	NA	0	0		NA	FALSE	0	56.5417	TERATOMA/ MATURE, BEN	Genital system - Testis	Testis	Other	100	GK	55	0	0.154798	0	Other	1.14695	0.197797	(1.0,1.5]	2014.78	NormalActivityAndWork KPS 80-100	Other	0.150578	(15-56]	0	NA	NA
1164	1169	patient_743	patient_743	67.1205	M	18	Cerebellum	7.87	1	707	Clinically and radiographically defined failure	increase in size, peritumoral edema	Yes	Yes	referred for LITT	0	1	707	NA	0	0		NA	FALSE	1	833.333	Adenocarcinoma, unclassified	Respiratory system - Lung and bronchus	Respiratory	NSCLC	80	GK	707	1	2.28148	1	Respiratory	2.46789	1.30328	(2.0,2.5]	2014.79	NormalActivityAndWork KPS 80-100	NSCLC	1.93561	(67-95]	0	NA	NA
1165	1170	patient_744	patient_744	69.5123	M	20	Frontal	1.05	0	NA						0	0	672	NA	0	0		NA	FALSE	1	701.625	Adenocarcinoma, unclassified	Respiratory system - Lung and bronchus	Respiratory	NSCLC	90	GK	672	1	1.92089	0	Respiratory	1.26104	0.334619	(1.0,1.5]	2014.79	NormalActivityAndWork KPS 80-100	NSCLC	1.83979	(67-95]	0	NA	NA
1166	1171	patient_745	patient_745	58.926	M	19	Frontal	5.11	0	NA						0	0	153	NA	0	0		NA	FALSE	0	154.385	Malignant melanoma	Skin (excluding basal and squamous) - Melanoma-skin	Skin	Melanoma	100	GK	153	0	0.422673	0	Skin	2.13701	1.0956	(2.0,2.5]	2014.79	NormalActivityAndWork KPS 80-100	Melanoma	0.41888	(56-67]	0	NA	NA
1167	1172	patient_746	patient_746	67.6767	M	18	Frontal	3.02	1	328	Radiation necrosis on pathology					1	0	328	NA	0	1	1	328	FALSE	0	893.417	Adenocarcinoma, unclassified	Digestive system - Esophagus	GI	Other	90	GK	328	0	2.44597	0	GI	1.79337	0.842672	(1.5,2.0]	2014.81	NormalActivityAndWork KPS 80-100	Other	0.89799	(67-95]	0	NA	NA
1168	1173	patient_747	patient_747	87.7589	M	20	Occipital	1.38	0	NA						0	0	133	NA	0	0		NA	FALSE	1	133.694	Malignant melanoma	Skin (excluding basal and squamous) - Melanoma-skin	Skin	Melanoma	90	GK	133	1	0.366025	0	Skin	1.38132	0.466045	(1.0,1.5]	2014.83	NormalActivityAndWork KPS 80-100	Melanoma	0.364124	(67-95]	0	NA	NA
1169	1174	patient_748	patient_748	68.9945	M	20	Frontal	2.88	0	NA						0	0	27	NA	0	0		NA	FALSE	1	27.7083	Renal cell carcinoma	Urinary System - Kidney and renal pelvis	Genitourin.	Renal Cell Carcinoma	80	GK	27	1	0.0758592	0	Genitourin.	1.76522	0.819845	(1.5,2.0]	2014.84	NormalActivityAndWork KPS 80-100	Renal Cell Carcinoma	0.0739199	(67-95]	0	NA	NA
1170	1175	patient_749	patient_749	58.0384	M	20	Frontal	1.56	0	NA						0	0	261	NA	0	0		NA	FALSE	1	266.479	Squamous cell carcinoma in situ	Respiratory system - Lung and bronchus	Respiratory	NSCLC	100	GK	261	1	0.72956	0	Respiratory	1.43894	0.525004	(1.0,1.5]	2014.84	NormalActivityAndWork KPS 80-100	NSCLC	0.714559	(56-67]	0	NA	NA
1171	1176		patient_749	58.0384	M	22	Frontal	0.06	0	NA						0	0	261	NA	0	0		NA	FALSE	1	266.479	Squamous cell carcinoma in situ	Respiratory system - Lung and bronchus	Respiratory	NSCLC	100	GK	261	1	0.72956	0	Respiratory	0.485718	-1.04181	(0.0,0.5]	2014.84	NormalActivityAndWork KPS 80-100	NSCLC	0.714559	(56-67]	0	NA	NA
1172	1177		patient_749	58.0384	M	16	Brain Stem	0.05	0	NA						0	0	261	NA	0	0		NA	FALSE	1	266.479	Squamous cell carcinoma in situ	Respiratory system - Lung and bronchus	Respiratory	NSCLC	100	GK	261	1	0.72956	0	Respiratory	0.457078	-1.12949	(0.0,0.5]	2014.84	NormalActivityAndWork KPS 80-100	NSCLC	0.714559	(56-67]	0	NA	NA
1173	1178	patient_750	patient_750	64.2055	M	20	Parietal	0.62	0	NA						0	0	124	NA	0	0		NA	FALSE	1	125.562	Renal cell carcinoma	Urinary System - Kidney and renal pelvis	Genitourin.	Renal Cell Carcinoma	100	GK	124	1	0.343762	0	Genitourin.	1.05795	0.0812688	(1.0,1.5]	2014.87	NormalActivityAndWork KPS 80-100	Renal Cell Carcinoma	0.339484	(56-67]	0	NA	NA
1174	1179		patient_750	64.2055	M	20	Parietal	1.81	0	NA						0	0	124	NA	0	0		NA	FALSE	1	125.562	Renal cell carcinoma	Urinary System - Kidney and renal pelvis	Genitourin.	Renal Cell Carcinoma	100	GK	124	1	0.343762	0	Genitourin.	1.51203	0.596485	(1.5,2.0]	2014.87	NormalActivityAndWork KPS 80-100	Renal Cell Carcinoma	0.339484	(56-67]	0	NA	NA
1175	1180		patient_750	64.2055	M	20	Parietal	0.37	0	NA						0	0	124	NA	0	0		NA	FALSE	1	125.562	Renal cell carcinoma	Urinary System - Kidney and renal pelvis	Genitourin.	Renal Cell Carcinoma	100	GK	124	1	0.343762	0	Genitourin.	0.890706	-0.166979	(0.5,1.0]	2014.87	NormalActivityAndWork KPS 80-100	Renal Cell Carcinoma	0.339484	(56-67]	0	NA	NA
1176	1181	patient_751	patient_751	32.8438	M	20	Frontal	2.19	0	NA						0	0	433	NA	0	0		NA	FALSE	1	455.444	Malignant melanoma	Skin (excluding basal and squamous) - Melanoma-skin	Skin	Melanoma	100	GK	433	1	1.2469	0	Skin	1.6112	0.688132	(1.5,2.0]	2014.87	NormalActivityAndWork KPS 80-100	Melanoma	1.18546	(15-56]	0	NA	NA
1177	1182		patient_751	32.8438	M	20	Frontal	1.27	0	NA						0	0	433	NA	0	0		NA	FALSE	1	455.444	Malignant melanoma	Skin (excluding basal and squamous) - Melanoma-skin	Skin	Melanoma	100	GK	433	1	1.2469	0	Skin	1.34359	0.426098	(1.0,1.5]	2014.87	NormalActivityAndWork KPS 80-100	Melanoma	1.18546	(15-56]	0	NA	NA
1178	1183	patient_752	patient_752	63.7425	M	20	Cerebellum	1.67	0	NA						0	0	703	NA	0	0		NA	FALSE	1	847.837	ADENOCARCINOMA/Adenocarcinoma in situ	Respiratory system - Lung and bronchus	Respiratory	NSCLC	100	GK	703	1	2.32119	0	Respiratory	1.47199	0.557771	(1.0,1.5]	2014.88	NormalActivityAndWork KPS 80-100	NSCLC	1.92466	(56-67]	0	NA	NA
1179	1184	patient_753	patient_753	65.137	M	20	Temporal	0.99	0	NA						0	0	234	NA	0	0		NA	FALSE	1	240.569	Adenocarcinoma, unclassified	Respiratory system - Lung and bronchus	Respiratory	NSCLC	90	GK	234	1	0.658625	0	Respiratory	1.23655	0.306322	(1.0,1.5]	2014.9	NormalActivityAndWork KPS 80-100	NSCLC	0.64064	(56-67]	0	NA	NA
1180	1185	patient_754	patient_754	31.9562	F	20	Cerebellum	0.73	0	NA						0	0	147	NA	1	0		NA	FALSE	1	353.562	Breast carcinoma, ductal type	Breast	Breast	Breast	90	GK	147	1	0.967975	0	Breast	1.11714	0.159812	(1.0,1.5]	2014.9	NormalActivityAndWork KPS 80-100	Breast	0.402453	(15-56]	0	NA	NA
1181	1186	patient_755	patient_755	53.6164	F	18	Frontal	5.68	0	NA						0	0	273	NA	0	0		NA	FALSE	1	300.448	Malignant melanoma	Skin (excluding basal and squamous) - Melanoma-skin	Skin	Melanoma	100	GK	273	1	0.822559	0	Skin	2.21369	1.14645	(2.0,2.5]	2014.9	NormalActivityAndWork KPS 80-100	Melanoma	0.747413	(15-56]	0	NA	NA
1182	1187		patient_755	53.6164	F	20	Occipital	0.25	0	NA						0	0	273	NA	0	0		NA	FALSE	1	300.448	Malignant melanoma	Skin (excluding basal and squamous) - Melanoma-skin	Skin	Melanoma	100	GK	273	1	0.822559	0	Skin	0.781593	-0.355511	(0.5,1.0]	2014.9	NormalActivityAndWork KPS 80-100	Melanoma	0.747413	(15-56]	0	NA	NA
1183	1188	patient_756	patient_756	64.2877	F	20	Parietal	1.44	0	NA						0	0	104	NA	1	0		NA	FALSE	1	104.562	Malignant melanoma	Skin (excluding basal and squamous) - Melanoma-skin	Skin	Melanoma	100	GK	104	1	0.286269	0	Skin	1.40105	0.486512	(1.0,1.5]	2014.9	NormalActivityAndWork KPS 80-100	Melanoma	0.284729	(56-67]	0	NA	NA
1184	1189		patient_756	64.2877	F	20	Occipital	2.07	0	NA						0	0	104	NA	1	0		NA	FALSE	1	104.562	Malignant melanoma	Skin (excluding basal and squamous) - Melanoma-skin	Skin	Melanoma	100	GK	104	1	0.286269	0	Skin	1.58121	0.661032	(1.5,2.0]	2014.9	NormalActivityAndWork KPS 80-100	Melanoma	0.284729	(56-67]	0	NA	NA
1185	1190	patient_757	patient_757	70.263	M	20	Temporal	1.35	0	NA						0	0	111	NA	0	0		NA	FALSE	1	112.583	Squamous cell carcinoma in situ	Respiratory system - Lung and bronchus	Respiratory	NSCLC	70	GK	111	1	0.308228	0	Respiratory	1.37123	0.455475	(1.0,1.5]	2014.92	UnableToWorkOrSelfCare KPS 0-70	NSCLC	0.303893	(67-95]	0	NA	NA
1186	1191	patient_758	patient_758	43.0137	F	20	Parietal	1.09	0	NA						0	0	89	NA	0	0		NA	FALSE	1	123.458	Adenocarcinoma, unclassified	Respiratory system - Lung and bronchus	Respiratory	NSCLC	80	GK	89	1	0.338001	0	Respiratory	1.27686	0.352598	(1.0,1.5]	2014.92	NormalActivityAndWork KPS 80-100	NSCLC	0.243662	(15-56]	0	NA	NA
1187	1192		patient_758	43.0137	F	20	Cerebellum	0.6	0	NA						0	0	89	NA	0	0		NA	FALSE	1	123.458	Adenocarcinoma, unclassified	Respiratory system - Lung and bronchus	Respiratory	NSCLC	80	GK	89	1	0.338001	0	Respiratory	1.04645	0.0655003	(1.0,1.5]	2014.92	NormalActivityAndWork KPS 80-100	NSCLC	0.243662	(15-56]	0	NA	NA
1188	1193		patient_758	43.0137	F	20	Cerebellum	0.04	0	NA						0	0	89	NA	0	0		NA	FALSE	1	123.458	Adenocarcinoma, unclassified	Respiratory system - Lung and bronchus	Respiratory	NSCLC	80	GK	89	1	0.338001	0	Respiratory	0.424314	-1.2368	(0.0,0.5]	2014.92	NormalActivityAndWork KPS 80-100	NSCLC	0.243662	(15-56]	0	NA	NA
1189	1194	patient_759	patient_759	60.8301	M	20	Frontal	0.16	0	NA						0	0	148	NA	0	0		NA	FALSE	1	150.604	Malignant melanoma	Skin (excluding basal and squamous) - Melanoma-skin	Skin	Melanoma	100	GK	148	1	0.41232	0	Skin	0.673556	-0.57013	(0.5,1.0]	2014.93	NormalActivityAndWork KPS 80-100	Melanoma	0.405191	(56-67]	0	NA	NA
1190	1195		patient_759	60.8301	M	18	Temporal	7.48	1	61	Post-SRS edema/mass effect requiring surgery					1	0	61	NA	0	1	0	61	FALSE	1	150.604	Malignant melanoma	Skin (excluding basal and squamous) - Melanoma-skin	Skin	Melanoma	100	GK	61	1	0.41232	0	Skin	2.42643	1.27883	(2.0,2.5]	2014.93	NormalActivityAndWork KPS 80-100	Melanoma	0.167004	(56-67]	0	NA	NA
1191	1196		patient_759	60.8301	M	20	Cerebellum	1.4	1	61	Post-SRS edema/mass effect requiring surgery					1	0	61	NA	0	1	0	61	FALSE	1	150.604	Malignant melanoma	Skin (excluding basal and squamous) - Melanoma-skin	Skin	Melanoma	100	GK	61	1	0.41232	0	Skin	1.38796	0.472964	(1.0,1.5]	2014.93	NormalActivityAndWork KPS 80-100	Melanoma	0.167004	(56-67]	0	NA	NA
1192	1197	patient_760	patient_760	49.1233	M	20	Frontal	1.34	1	66	Tumor progression on pathology					0	1	66	NA	0	1	0	66	FALSE	1	266.438	Renal cell carcinoma	Urinary System - Kidney and renal pelvis	Genitourin.	Renal Cell Carcinoma	70	GK	66	1	0.729446	1	Genitourin.	1.36784	0.4519	(1.0,1.5]	2014.93	UnableToWorkOrSelfCare KPS 0-70	Renal Cell Carcinoma	0.180693	(15-56]	0	NA	NA
1193	1198		patient_760	49.1233	M	20	Occipital	0.11	0	NA						0	0	266	NA	0	0		NA	FALSE	1	266.438	Renal cell carcinoma	Urinary System - Kidney and renal pelvis	Genitourin.	Renal Cell Carcinoma	70	GK	266	1	0.729446	0	Genitourin.	0.594472	-0.750319	(0.5,1.0]	2014.93	UnableToWorkOrSelfCare KPS 0-70	Renal Cell Carcinoma	0.728248	(15-56]	0	NA	NA
1194	1199	patient_761	patient_761	50.9205	F	22	Frontal	0.02	0	NA						0	0	41	NA	0	0		NA	FALSE	1	78.3958	Breast carcinoma, ductal type	Breast	Breast	Breast	90	GK	41	1	0.21463	0	Breast	0.336778	-1.57013	(0.0,0.5]	2014.93	NormalActivityAndWork KPS 80-100	Breast	0.112249	(15-56]	0	NA	NA
1195	1200		patient_761	50.9205	F	20	Cerebellum	0.52	0	NA						0	0	41	NA	0	0		NA	FALSE	1	78.3958	Breast carcinoma, ductal type	Breast	Breast	Breast	90	GK	41	1	0.21463	0	Breast	0.997704	-0.0033167	(0.5,1.0]	2014.93	NormalActivityAndWork KPS 80-100	Breast	0.112249	(15-56]	0	NA	NA
1196	1201	patient_762	patient_762	62.5288	M	19	Occipital	3.28	0	NA						0	0	49	NA	0	0		NA	FALSE	1	50.5521	Renal cell carcinoma	Urinary System - Kidney and renal pelvis	Genitourin.	Renal Cell Carcinoma	100	GK	49	1	0.1384	0	Genitourin.	1.84342	0.882387	(1.5,2.0]	2014.94	NormalActivityAndWork KPS 80-100	Renal Cell Carcinoma	0.134151	(56-67]	0	NA	NA
1197	1202	patient_763	patient_763	67.0247	M	20	Frontal	0.92	0	NA						0	0	264	NA	0	0		NA	FALSE	1	1490.48	Malignant melanoma	Skin (excluding basal and squamous) - Melanoma-skin	Skin	Melanoma	90	GK	264	1	4.0806	0	Skin	1.20669	0.271057	(1.0,1.5]	2014.94	NormalActivityAndWork KPS 80-100	Melanoma	0.722773	(67-95]	0	NA	NA
1198	1203	patient_764	patient_764	72.4849	M	20	Corpus Callosum	1.02	0	NA						0	0	1093	NA	0	0		NA	FALSE	1	1119.58	Adenocarcinoma, unclassified	Respiratory system - Lung and bronchus	Respiratory	NSCLC	80	GK	1093	1	3.06517	0	Respiratory	1.24892	0.320679	(1.0,1.5]	2013.96	NormalActivityAndWork KPS 80-100	NSCLC	2.99239	(67-95]	0	NA	NA
1199	1204	patient_765	patient_765	53.7068	M	19	Temporal	4.45	0	NA						0	0	2697	NA	0	0		NA	FALSE	0	2698.39	Malignant melanoma	Unk	Unk	Melanoma	100	GK	2697	0	7.38757	0	Other	2.04074	1.02909	(2.0,2.5]	2014.95	NormalActivityAndWork KPS 80-100	Melanoma	7.38378	(15-56]	0	NA	NA
1200	1205	patient_766	patient_766	68.3699	M	20	Parietal	1.45	0	NA						0	0	73	NA	0	0		NA	FALSE	1	93.375	Adenocarcinoma, unclassified	Respiratory system - Lung and bronchus	Respiratory	NSCLC	90	GK	73	1	0.25564	0	Respiratory	1.40429	0.48984	(1.0,1.5]	2014.96	NormalActivityAndWork KPS 80-100	NSCLC	0.199858	(67-95]	0	NA	NA
1201	1206	patient_767	patient_767	49.9945	M	20	Frontal	1.5	0	NA						0	0	419	NA	0	0		NA	FALSE	0	426.583	Malignant melanoma	Skin (excluding basal and squamous) - Melanoma-skin	Skin	Melanoma	100	GK	419	0	1.16789	0	Skin	1.42025	0.506143	(1.0,1.5]	2014.96	NormalActivityAndWork KPS 80-100	Melanoma	1.14713	(15-56]	0	NA	NA
1202	1207	patient_768	patient_768	73.5068	M	20	Frontal	0.04	0	NA						0	0	217	NA	0	0		NA	FALSE	1	219.333	Renal cell carcinoma	Urinary System - Kidney and renal pelvis	Genitourin.	Renal Cell Carcinoma	100	GK	217	1	0.600485	0	Genitourin.	0.424314	-1.2368	(0.0,0.5]	2014.96	NormalActivityAndWork KPS 80-100	Renal Cell Carcinoma	0.594097	(67-95]	0	NA	NA
1203	1208		patient_768	73.5068	M	20	Frontal	0.14	0	NA						0	0	217	NA	0	0		NA	FALSE	1	219.333	Renal cell carcinoma	Urinary System - Kidney and renal pelvis	Genitourin.	Renal Cell Carcinoma	100	GK	217	1	0.600485	0	Genitourin.	0.644233	-0.634345	(0.5,1.0]	2014.96	NormalActivityAndWork KPS 80-100	Renal Cell Carcinoma	0.594097	(67-95]	0	NA	NA
1204	1209		patient_768	73.5068	M	20	Occipital	1.44	0	NA						0	0	217	NA	0	0		NA	FALSE	1	219.333	Renal cell carcinoma	Urinary System - Kidney and renal pelvis	Genitourin.	Renal Cell Carcinoma	100	GK	217	1	0.600485	0	Genitourin.	1.40105	0.486512	(1.0,1.5]	2014.96	NormalActivityAndWork KPS 80-100	Renal Cell Carcinoma	0.594097	(67-95]	0	NA	NA
1205	1210	patient_769	patient_769	80.8986	M	20	Cerebellum	0.89	0	NA						0	0	1076	NA	0	0		NA	FALSE	1	1076.31	Adenocarcinoma, unclassified	Respiratory system - Lung and bronchus	Respiratory	NSCLC	90	GK	1076	1	2.9467	0	Respiratory	1.19343	0.255115	(1.0,1.5]	2014.96	NormalActivityAndWork KPS 80-100	NSCLC	2.94585	(67-95]	0	NA	NA
1206	1211		patient_769	80.8986	M	20	Cerebellum	1.04	0	NA						0	0	1076	NA	0	0		NA	FALSE	1	1076.31	Adenocarcinoma, unclassified	Respiratory system - Lung and bronchus	Respiratory	NSCLC	90	GK	1076	1	2.9467	0	Respiratory	1.25703	0.330017	(1.0,1.5]	2014.96	NormalActivityAndWork KPS 80-100	NSCLC	2.94585	(67-95]	0	NA	NA
1207	1212	patient_770	patient_770	63.0965	M	20	Cerebellum	1.69	0	NA						0	0	128	NA	1	0		NA	FALSE	1	142.594	Adenocarcinoma, unclassified	Digestive system - Esophagus	GI	Other	100	GK	128	1	0.39039	0	GI	1.47785	0.563497	(1.0,1.5]	2014.98	NormalActivityAndWork KPS 80-100	Other	0.350435	(56-67]	0	NA	NA
1208	1213	patient_771	patient_771	66.4285	M	20	Falx -> Cerebri	1.57	0	NA						0	0	39	NA	0	0		NA	FALSE	1	182.625	Adenocarcinoma, unclassified	Respiratory system - Lung and bronchus	Respiratory	NSCLC	90	GK	39	1	0.499986	0	Respiratory	1.44201	0.528077	(1.0,1.5]	2015.02	NormalActivityAndWork KPS 80-100	NSCLC	0.106773	(56-67]	0	NA	NA
1209	1214	patient_772	patient_772	60.7447	F	20	Frontal	0.16	1	302	Tumor progression on pathology					0	1	302	NA	1	1	0	302	FALSE	0	407.458	Malignant melanoma	Skin (excluding basal and squamous) - Melanoma-skin	Skin	Melanoma	100	GK	302	0	1.11553	1	Skin	0.673556	-0.57013	(0.5,1.0]	2015.04	NormalActivityAndWork KPS 80-100	Melanoma	0.826808	(56-67]	0	NA	NA
1210	1215		patient_772	60.7447	F	20	Parietal	0.68	1	302	Tumor progression on pathology					0	1	302	NA	1	1	0	302	FALSE	0	407.458	Malignant melanoma	Skin (excluding basal and squamous) - Melanoma-skin	Skin	Melanoma	100	GK	302	0	1.11553	1	Skin	1.09103	0.125691	(1.0,1.5]	2015.04	NormalActivityAndWork KPS 80-100	Melanoma	0.826808	(56-67]	0	NA	NA
1211	1216		patient_772	60.7447	F	20	Parietal	0.02	1	302	Tumor progression on pathology					0	1	302	NA	1	1	0	302	FALSE	0	407.458	Malignant melanoma	Skin (excluding basal and squamous) - Melanoma-skin	Skin	Melanoma	100	GK	302	0	1.11553	1	Skin	0.336778	-1.57013	(0.0,0.5]	2015.04	NormalActivityAndWork KPS 80-100	Melanoma	0.826808	(56-67]	0	NA	NA
1212	1217	patient_773	patient_773	47.5866	F	20	Parietal	1	0	NA						0	0	130	NA	0	0		NA	FALSE	1	136.708	Adenocarcinoma, unclassified	Respiratory system - Lung and bronchus	Respiratory	NSCLC	90	GK	130	1	0.374277	0	Respiratory	1.2407	0.311155	(1.0,1.5]	2015.04	NormalActivityAndWork KPS 80-100	NSCLC	0.355911	(15-56]	0	NA	NA
1213	1218	patient_774	patient_774	42.7789	M	16	Skull Base	1.38	0	NA						0	0	109	NA	1	0		NA	FALSE	1	140.688	ADENOID CYSTIC & CRIBRIFORM CA./Adenoid cystic carcinoma	Oral cavity and pharynx - Salivary glands	Salivary glands	Other	80	GK	109	1	0.385171	0	Other	1.38132	0.466045	(1.0,1.5]	2015.05	NormalActivityAndWork KPS 80-100	Other	0.298418	(15-56]	0	NA	NA
1214	1219	patient_775	patient_775	76.4517	F	20	Temporal	0.51	0	NA						0	0	12	NA	0	0		NA	FALSE	1	19	Malignant melanoma	Skin (excluding basal and squamous) - Melanoma-skin	Skin	Melanoma	100	GK	12	1	0.0520177	0	Skin	0.991267	-0.0126548	(0.5,1.0]	2015.06	NormalActivityAndWork KPS 80-100	Melanoma	0.0328533	(67-95]	0	NA	NA
1215	1220		patient_775	76.4517	F	20	Cerebellum	0.15	0	NA						0	0	12	NA	0	0		NA	FALSE	1	19	Malignant melanoma	Skin (excluding basal and squamous) - Melanoma-skin	Skin	Melanoma	100	GK	12	1	0.0520177	0	Skin	0.659221	-0.601166	(0.5,1.0]	2015.06	NormalActivityAndWork KPS 80-100	Melanoma	0.0328533	(67-95]	0	NA	NA
1216	1221	patient_776	patient_776	72.9172	M	19	Cerebellum	4.8	0	NA						0	0	35	NA	0	0		NA	FALSE	1	77	Adenocarcinoma, unclassified	Digestive system - Stomach	GI	Other	90	GK	35	1	0.210809	0	GI	2.0929	1.0655	(2.0,2.5]	2015.07	NormalActivityAndWork KPS 80-100	Other	0.0958222	(67-95]	0	NA	NA
1217	1222	patient_777	patient_777	60.3751	M	18	Frontal	1.67	0	NA						0	0	2497	NA	0	0		NA	FALSE	0	2735.2	Papillary carcinoma, follicular variant	Endocrine system - Thyroid	Thyroid	Other	100	GK	2497	0	7.48838	0	Thyroid	1.47199	0.557771	(1.0,1.5]	2015.08	NormalActivityAndWork KPS 80-100	Other	6.83623	(56-67]	0	NA	NA
[truncated: 518 more rows]

## Sheet: Tables 3 and 4
Overall
[truncated: 59 more rows]

## Sheet: Table 5 univariate
				(Tukey-adjusted, where appropriate)
[truncated: 61 more rows]

[truncated: 1 more sheets: Table 5 model]
